# Supplementary material for: Off-Target-Based Design of Selective HIV-1 PROTEASE Inhibitors
Source: Int J Mol Sci. 2021 Jun 4;22(11):6070. doi: 10.3390/ijms22116070 (PMC8200130; doi:10.3390/ijms22116070)
Supplement: Supplementary file 1 [file ijms-22-06070-s001.zip]

Archive with 4 entries (4 files):
- S1- Full DAS matrix and on-off target task for NCIDB .xlsx
- __MACOSX/._S1- Full DAS matrix and on-off target task for NCIDB .xlsx
- S2- Induced Fit Docking output matrix for the 20 selected NCI structures .xlsx
- __MACOSX/._S2- Induced Fit Docking output matrix for the 20 selected NCI structures .xlsx
