# Supplementary material for: Off-Target-Based Design of Selective HIV-1 PROTEASE Inhibitors
Source: Int J Mol Sci. 2021 Jun 4;22(11):6070. doi: 10.3390/ijms22116070 (PMC8200130; doi:10.3390/ijms22116070)
Supplement: Supplementary file 1 [file ijms-22-06070-s001.zip › S1- Full DAS matrix and on-off target task for NCIDB .xlsx]

## Sheet: full DAS matrix- cutoff 0.7
	TARGETS
NCI structures	DASHIV-1P	DASALK	DASEGFR	DASIGF1R
679679	0.898	0.338	0.358	0.39
747167	0.894	0.424	0.42	0.43
679680	0.872	0.316	0.362	0.334
668422	0.87	0.314	0.364	0.392
672453	0.866	0.342	0.378	0.378
651714	0.86	0.358	0.376	0.386
672457	0.856	0.294	0.344	0.334
670360	0.852	0.314	0.358	0.326
693409	0.846	0.354	0.422	0.39
693184	0.844	0.356	0.378	0.388
716698	0.842	0.288	0.352	0.33
672142	0.838	0.384	0.364	0.438
677674	0.838	0.356	0.366	0.386
742381	0.834	0.376	0.426	0.45
670358	0.832	0.32	0.354	0.414
409663	0.83	0.394	0.442	0.412
669814	0.828	0.286	0.36	0.316
716693	0.824	0.306	0.352	0.33
689201	0.822	0.386	0.406	0.47
694855	0.822	0.308	0.358	0.402
688347	0.82	0.394	0.414	0.44
366739	0.816	0.502	0.474	0.514
672454	0.816	0.352	0.34	0.366
716694	0.816	0.316	0.372	0.32
721395	0.816	0.35	0.418	0.418
735031	0.814	0.374	0.414	0.492
721394	0.81	0.362	0.406	0.422
637711	0.808	0.418	0.46	0.47
688350	0.808	0.36	0.388	0.424
701267	0.808	0.354	0.42	0.396
648060	0.806	0.402	0.434	0.47
672668	0.806	0.296	0.412	0.37
688351	0.806	0.304	0.342	0.352
314018	0.804	0.374	0.424	0.392
704573	0.804	0.452	0.44	0.56
716697	0.802	0.324	0.35	0.314
655092	0.8	0.342	0.384	0.396
655097	0.8	0.342	0.384	0.396
672434	0.8	0.346	0.374	0.366
95090	0.798	0.432	0.454	0.478
236657	0.798	0.334	0.418	0.394
646368	0.796	0.37	0.42	0.386
649805	0.794	0.418	0.426	0.41
685410	0.794	0.43	0.432	0.596
717707	0.794	0.35	0.358	0.354
721391	0.792	0.332	0.396	0.406
748653	0.792	0.338	0.386	0.436
723740	0.79	0.366	0.42	0.48
665811	0.788	0.35	0.412	0.376
683782	0.788	0.374	0.4	0.43
688363	0.788	0.356	0.408	0.382
668429	0.786	0.274	0.362	0.354
665317	0.784	0.45	0.426	0.54
679682	0.784	0.378	0.4	0.386
672450	0.782	0.406	0.424	0.44
715332	0.782	0.408	0.392	0.526
715333	0.782	0.408	0.392	0.526
717710	0.782	0.322	0.372	0.348
656587	0.78	0.4	0.376	0.418
656731	0.78	0.362	0.426	0.388
688883	0.78	0.388	0.382	0.412
708388	0.78	0.396	0.378	0.456
735029	0.78	0.356	0.38	0.416
735204	0.78	0.376	0.408	0.442
671896	0.778	0.35	0.394	0.416
744763	0.778	0.342	0.402	0.392
658871	0.776	0.432	0.348	0.456
680824	0.776	0.402	0.452	0.522
715457	0.776	0.416	0.414	0.422
656733	0.774	0.364	0.43	0.388
665809	0.774	0.322	0.364	0.34
680826	0.774	0.392	0.442	0.506
710835	0.772	0.306	0.344	0.34
734978	0.772	0.326	0.36	0.368
737787	0.772	0.342	0.41	0.394
672446	0.77	0.29	0.342	0.336
728073	0.77	0.392	0.414	0.444
613009	0.768	0.352	0.422	0.364
642195	0.768	0.36	0.324	0.37
651421	0.768	0.358	0.354	0.414
677664	0.768	0.384	0.402	0.438
681745	0.768	0.398	0.36	0.418
699763	0.768	0.406	0.36	0.374
735032	0.768	0.364	0.366	0.44
3360	0.766	0.344	0.394	0.412
645672	0.766	0.376	0.412	0.45
647086	0.766	0.418	0.434	0.456
669701	0.766	0.388	0.388	0.392
52947	0.764	0.338	0.398	0.416
647763	0.764	0.346	0.396	0.356
689200	0.764	0.5	0.444	0.56
692372	0.764	0.412	0.36	0.478
716688	0.764	0.312	0.348	0.306
716915	0.764	0.324	0.372	0.402
270919	0.762	0.364	0.424	0.42
699758	0.762	0.456	0.4	0.442
688358	0.76	0.364	0.338	0.408
609077	0.758	0.424	0.426	0.404
677670	0.758	0.364	0.388	0.42
677672	0.758	0.364	0.388	0.426
717101	0.758	0.384	0.424	0.506
743134	0.758	0.336	0.388	0.454
632026	0.756	0.434	0.416	0.502
668579	0.756	0.294	0.378	0.4
699799	0.756	0.406	0.416	0.422
637633	0.754	0.436	0.472	0.52
669663	0.754	0.292	0.358	0.324
716914	0.754	0.338	0.376	0.37
634669	0.752	0.35	0.37	0.36
646776	0.752	0.366	0.39	0.374
651854	0.752	0.462	0.43	0.466
684438	0.752	0.322	0.378	0.376
737788	0.752	0.318	0.4	0.374
753975	0.752	0.322	0.404	0.388
77030	0.75	0.398	0.372	0.392
649816	0.75	0.396	0.452	0.508
665808	0.75	0.324	0.362	0.344
332598	0.748	0.396	0.384	0.4
679517	0.748	0.438	0.398	0.466
691094	0.748	0.38	0.38	0.398
710405	0.748	0.354	0.41	0.426
758253	0.748	0.392	0.382	0.462
625320	0.746	0.386	0.376	0.348
637707	0.746	0.428	0.448	0.496
674506	0.746	0.268	0.398	0.388
695794	0.746	0.374	0.384	0.428
699774	0.746	0.484	0.414	0.516
732719	0.746	0.382	0.37	0.426
765376	0.746	0.392	0.43	0.446
269753	0.744	0.38	0.412	0.462
669821	0.744	0.348	0.334	0.36
679184	0.744	0.362	0.31	0.364
689138	0.744	0.416	0.46	0.504
692343	0.744	0.392	0.428	0.468
692371	0.744	0.31	0.378	0.342
704578	0.744	0.436	0.404	0.468
712675	0.744	0.37	0.356	0.406
724462	0.744	0.412	0.366	0.432
743434	0.744	0.418	0.382	0.458
360034	0.742	0.344	0.404	0.388
669704	0.742	0.28	0.314	0.302
670350	0.742	0.29	0.334	0.36
679684	0.742	0.366	0.36	0.464
679685	0.742	0.368	0.364	0.468
710386	0.742	0.404	0.412	0.43
717078	0.742	0.384	0.388	0.406
717849	0.742	0.394	0.42	0.45
735824	0.742	0.442	0.424	0.486
129922	0.74	0.384	0.348	0.37
255105	0.74	0.406	0.446	0.344
269754	0.74	0.358	0.398	0.45
651809	0.74	0.398	0.388	0.398
688365	0.74	0.36	0.392	0.406
720458	0.74	0.282	0.352	0.296
723742	0.74	0.372	0.404	0.496
81403	0.738	0.448	0.388	0.446
320877	0.738	0.384	0.408	0.39
627873	0.738	0.416	0.398	0.516
637681	0.738	0.438	0.462	0.488
678156	0.738	0.414	0.412	0.412
715989	0.738	0.406	0.412	0.406
637702	0.736	0.476	0.478	0.562
680825	0.736	0.4	0.422	0.492
683339	0.736	0.336	0.406	0.436
694866	0.736	0.284	0.346	0.322
697497	0.736	0.366	0.398	0.396
699767	0.736	0.424	0.394	0.42
709001	0.736	0.368	0.436	0.418
743438	0.736	0.422	0.388	0.516
246134	0.734	0.364	0.38	0.48
330507	0.734	0.384	0.418	0.378
630357	0.734	0.446	0.448	0.518
649242	0.734	0.342	0.348	0.426
653260	0.734	0.354	0.342	0.346
669034	0.734	0.382	0.348	0.422
695308	0.734	0.422	0.4	0.456
713587	0.734	0.326	0.31	0.322
735541	0.734	0.314	0.356	0.364
743565	0.734	0.348	0.396	0.394
209835	0.732	0.49	0.492	0.53
269756	0.732	0.338	0.382	0.414
407316	0.732	0.406	0.392	0.396
637625	0.732	0.44	0.46	0.504
690436	0.732	0.348	0.418	0.406
694882	0.732	0.332	0.37	0.362
699771	0.732	0.458	0.418	0.486
703866	0.732	0.304	0.37	0.372
709358	0.732	0.376	0.366	0.376
715546	0.732	0.35	0.38	0.422
723171	0.732	0.394	0.392	0.524
743122	0.732	0.352	0.39	0.462
743564	0.732	0.346	0.394	0.38
766426	0.732	0.386	0.382	0.402
269760	0.73	0.352	0.41	0.426
649150	0.73	0.412	0.426	0.546
655331	0.728	0.354	0.358	0.362
672658	0.728	0.316	0.374	0.34
704200	0.728	0.392	0.378	0.41
754329	0.728	0.394	0.396	0.388
764903	0.728	0.388	0.432	0.432
80998	0.726	0.446	0.394	0.436
227186	0.726	0.286	0.378	0.342
655471	0.726	0.37	0.356	0.468
677663	0.726	0.314	0.356	0.37
702123	0.726	0.402	0.45	0.494
740600	0.726	0.324	0.398	0.376
269757	0.724	0.348	0.396	0.414
614936	0.724	0.398	0.436	0.438
645671	0.724	0.39	0.442	0.456
719209	0.724	0.354	0.358	0.324
728035	0.724	0.346	0.356	0.422
734971	0.724	0.316	0.34	0.328
174119	0.722	0.498	0.498	0.544
330499	0.722	0.414	0.38	0.44
650075	0.722	0.438	0.458	0.512
663660	0.722	0.4	0.444	0.462
692370	0.722	0.426	0.412	0.534
699417	0.722	0.44	0.424	0.53
713760	0.722	0.376	0.356	0.42
733506	0.722	0.308	0.36	0.366
734979	0.722	0.376	0.362	0.448
735542	0.722	0.294	0.354	0.342
749600	0.722	0.326	0.4	0.394
266186	0.72	0.346	0.412	0.39
627876	0.72	0.366	0.39	0.41
637623	0.72	0.416	0.444	0.432
638068	0.72	0.44	0.436	0.526
679674	0.72	0.36	0.376	0.48
682307	0.72	0.378	0.39	0.424
684440	0.72	0.352	0.37	0.392
694867	0.72	0.402	0.416	0.5
720266	0.72	0.4	0.408	0.418
735799	0.72	0.444	0.412	0.468
740201	0.72	0.382	0.38	0.4
740601	0.72	0.32	0.412	0.372
747712	0.72	0.358	0.416	0.438
305978	0.718	0.398	0.402	0.468
625853	0.718	0.368	0.368	0.466
627875	0.718	0.336	0.392	0.514
637678	0.718	0.434	0.45	0.524
662199	0.718	0.382	0.41	0.382
668900	0.718	0.302	0.358	0.328
668901	0.718	0.302	0.358	0.328
709362	0.718	0.442	0.378	0.428
719122	0.718	0.418	0.38	0.402
744332	0.718	0.444	0.4	0.474
757436	0.718	0.422	0.402	0.506
69294	0.716	0.392	0.366	0.376
255111	0.716	0.362	0.424	0.372
638067	0.716	0.438	0.428	0.518
642079	0.716	0.452	0.44	0.508
645678	0.716	0.398	0.42	0.394
673413	0.716	0.394	0.414	0.408
681966	0.716	0.378	0.432	0.424
697395	0.716	0.406	0.394	0.466
721966	0.716	0.352	0.432	0.386
727931	0.716	0.396	0.402	0.506
745355	0.716	0.418	0.394	0.406
765371	0.716	0.378	0.376	0.372
333054	0.714	0.38	0.412	0.434
623623	0.714	0.366	0.38	0.392
635546	0.714	0.394	0.452	0.468
668833	0.714	0.47	0.466	0.578
669781	0.714	0.386	0.386	0.498
705166	0.714	0.43	0.372	0.446
707085	0.714	0.44	0.47	0.544
717708	0.714	0.31	0.34	0.312
726708	0.714	0.404	0.364	0.442
381101	0.712	0.34	0.356	0.346
637637	0.712	0.284	0.392	0.316
645666	0.712	0.408	0.396	0.548
665308	0.712	0.368	0.434	0.494
669702	0.712	0.314	0.332	0.394
670361	0.712	0.386	0.358	0.438
705939	0.712	0.432	0.478	0.456
719736	0.712	0.364	0.388	0.394
724858	0.712	0.348	0.346	0.38
87432	0.71	0.388	0.398	0.418
244426	0.71	0.388	0.398	0.418
603831	0.71	0.294	0.356	0.392
648857	0.71	0.404	0.424	0.55
665007	0.71	0.388	0.386	0.434
674086	0.71	0.414	0.424	0.418
679438	0.71	0.412	0.4	0.406
719121	0.71	0.44	0.378	0.438
721392	0.71	0.378	0.394	0.37
617669	0.708	0.35	0.43	0.384
625873	0.708	0.328	0.364	0.36
646378	0.708	0.368	0.388	0.356
668460	0.708	0.3	0.374	0.364
684442	0.708	0.438	0.386	0.484
729649	0.708	0.3	0.364	0.394
736167	0.708	0.37	0.368	0.388
124147	0.706	0.406	0.398	0.472
153858	0.706	0.346	0.398	0.386
642311	0.706	0.344	0.374	0.372
642572	0.706	0.37	0.424	0.454
655365	0.706	0.306	0.34	0.34
665812	0.706	0.362	0.376	0.404
699797	0.706	0.43	0.374	0.418
725981	0.706	0.436	0.42	0.426
754143	0.706	0.384	0.41	0.442
618048	0.704	0.352	0.348	0.374
620616	0.704	0.322	0.328	0.43
636875	0.704	0.292	0.34	0.332
668584	0.704	0.344	0.358	0.504
684710	0.704	0.322	0.35	0.36
686612	0.704	0.414	0.478	0.46
712243	0.704	0.384	0.378	0.428
721965	0.704	0.348	0.406	0.382
723741	0.704	0.376	0.406	0.484
730815	0.704	0.456	0.428	0.522
15628	0.702	0.408	0.346	0.392
255109	0.702	0.424	0.402	0.414
627871	0.702	0.364	0.392	0.486
637618	0.702	0.364	0.406	0.426
653514	0.702	0.434	0.416	0.418
682309	0.702	0.356	0.364	0.402
702421	0.702	0.402	0.418	0.522
706993	0.702	0.394	0.412	0.412
59272	0.7	0.426	0.372	0.434
175151	0.7	0.47	0.464	0.566
629229	0.7	0.372	0.38	0.416
649246	0.7	0.408	0.372	0.384
674091	0.7	0.342	0.384	0.38
681965	0.7	0.354	0.402	0.44
692353	0.7	0.348	0.414	0.45
713591	0.7	0.288	0.312	0.28
717850	0.7	0.378	0.392	0.47
744335	0.7	0.332	0.334	0.372
330500	0.698	0.436	0.42	0.436
625849	0.698	0.31	0.364	0.442
630176	0.698	0.392	0.4	0.436
645167	0.698	0.332	0.354	0.412
669588	0.698	0.382	0.408	0.488
669812	0.698	0.302	0.358	0.336
671457	0.698	0.35	0.376	0.382
683340	0.698	0.348	0.4	0.416
688714	0.698	0.338	0.414	0.374
694859	0.698	0.278	0.35	0.336
705593	0.698	0.372	0.374	0.36
706737	0.698	0.402	0.422	0.468
712719	0.698	0.452	0.412	0.472
715450	0.698	0.354	0.408	0.38
744020	0.698	0.386	0.336	0.378
744023	0.698	0.458	0.406	0.564
753573	0.698	0.508	0.436	0.492
382386	0.696	0.36	0.378	0.374
629222	0.696	0.37	0.392	0.404
637626	0.696	0.486	0.492	0.62
668898	0.696	0.306	0.346	0.326
672455	0.696	0.32	0.36	0.348
677669	0.696	0.336	0.346	0.346
717079	0.696	0.338	0.37	0.364
740160	0.696	0.562	0.436	0.56
744989	0.696	0.412	0.362	0.402
765378	0.696	0.362	0.446	0.45
141634	0.694	0.398	0.384	0.482
623881	0.694	0.474	0.49	0.556
625417	0.694	0.368	0.358	0.474
628664	0.694	0.432	0.398	0.476
646825	0.694	0.432	0.436	0.47
649566	0.694	0.44	0.452	0.498
650721	0.694	0.386	0.374	0.43
672645	0.694	0.278	0.296	0.274
681744	0.694	0.416	0.38	0.416
682308	0.694	0.3	0.352	0.38
714438	0.694	0.384	0.354	0.44
715135	0.694	0.414	0.414	0.516
716816	0.694	0.366	0.416	0.428
717035	0.694	0.396	0.422	0.404
737791	0.694	0.442	0.398	0.526
614938	0.692	0.416	0.41	0.442
625418	0.692	0.376	0.374	0.478
639650	0.692	0.402	0.396	0.442
649240	0.692	0.342	0.324	0.452
649247	0.692	0.386	0.382	0.404
660646	0.692	0.376	0.352	0.41
674709	0.692	0.31	0.346	0.348
676002	0.692	0.364	0.378	0.396
677671	0.692	0.332	0.346	0.346
689133	0.692	0.412	0.46	0.47
697162	0.692	0.306	0.366	0.378
709361	0.692	0.438	0.36	0.42
623291	0.69	0.468	0.428	0.56
637533	0.69	0.358	0.374	0.388
637705	0.69	0.478	0.472	0.584
655095	0.69	0.306	0.348	0.326
655099	0.69	0.306	0.348	0.326
657873	0.69	0.39	0.388	0.42
668899	0.69	0.282	0.312	0.286
683367	0.69	0.336	0.404	0.418
683412	0.69	0.348	0.384	0.372
683659	0.69	0.366	0.378	0.33
685974	0.69	0.328	0.366	0.368
690023	0.69	0.366	0.334	0.386
711947	0.69	0.356	0.404	0.364
721295	0.69	0.308	0.336	0.288
722650	0.69	0.38	0.384	0.388
735798	0.69	0.428	0.378	0.41
135073	0.688	0.51	0.43	0.516
255104	0.688	0.416	0.394	0.404
331120	0.688	0.392	0.406	0.51
624953	0.688	0.31	0.342	0.34
625869	0.688	0.308	0.368	0.39
692345	0.688	0.334	0.368	0.392
694868	0.688	0.332	0.398	0.444
696134	0.688	0.45	0.414	0.478
737781	0.688	0.518	0.418	0.472
744336	0.688	0.318	0.322	0.366
122750	0.686	0.426	0.394	0.424
143925	0.686	0.394	0.38	0.46
629742	0.686	0.396	0.424	0.432
637710	0.686	0.398	0.412	0.51
640957	0.686	0.326	0.328	0.348
645374	0.686	0.44	0.408	0.46
664577	0.686	0.354	0.4	0.43
665810	0.686	0.37	0.382	0.372
676600	0.686	0.35	0.392	0.348
679439	0.686	0.386	0.37	0.382
686614	0.686	0.378	0.45	0.422
688046	0.686	0.362	0.42	0.392
692373	0.686	0.298	0.372	0.334
693088	0.686	0.428	0.382	0.516
697394	0.686	0.4	0.384	0.35
712720	0.686	0.41	0.39	0.46
731589	0.686	0.374	0.396	0.404
743120	0.686	0.462	0.416	0.528
746684	0.686	0.268	0.346	0.36
764110	0.686	0.406	0.386	0.368
265454	0.684	0.406	0.4	0.384
355066	0.684	0.42	0.424	0.502
625850	0.684	0.38	0.394	0.49
630368	0.684	0.51	0.47	0.608
630373	0.684	0.42	0.446	0.472
637673	0.684	0.422	0.436	0.488
648855	0.684	0.412	0.398	0.544
648856	0.684	0.408	0.398	0.548
669587	0.684	0.384	0.406	0.486
688285	0.684	0.422	0.414	0.484
692576	0.684	0.38	0.394	0.394
693767	0.684	0.392	0.386	0.506
625852	0.682	0.326	0.33	0.326
639659	0.682	0.418	0.382	0.44
650293	0.682	0.398	0.424	0.394
665710	0.682	0.426	0.4	0.46
674089	0.682	0.368	0.41	0.35
683414	0.682	0.404	0.402	0.39
707140	0.682	0.39	0.42	0.458
711948	0.682	0.336	0.378	0.354
721969	0.682	0.3	0.41	0.328
725982	0.682	0.33	0.384	0.418
737735	0.682	0.52	0.454	0.616
740279	0.682	0.43	0.42	0.494
622441	0.68	0.394	0.396	0.436
637597	0.68	0.368	0.34	0.376
637606	0.68	0.504	0.486	0.582
667717	0.68	0.394	0.378	0.398
669661	0.68	0.27	0.3	0.316
674507	0.68	0.352	0.41	0.532
697410	0.68	0.51	0.412	0.56
723739	0.68	0.38	0.416	0.442
726259	0.68	0.414	0.398	0.436
732046	0.68	0.402	0.374	0.464
732056	0.68	0.504	0.414	0.604
740387	0.68	0.38	0.414	0.418
758252	0.68	0.346	0.372	0.334
58239	0.678	0.408	0.384	0.444
373045	0.678	0.342	0.352	0.374
626092	0.678	0.372	0.382	0.36
637701	0.678	0.474	0.454	0.53
665310	0.678	0.49	0.466	0.59
670563	0.678	0.322	0.366	0.442
682762	0.678	0.434	0.462	0.446
694613	0.678	0.254	0.296	0.31
697163	0.678	0.294	0.362	0.354
702113	0.678	0.408	0.402	0.542
715138	0.678	0.386	0.38	0.508
717042	0.678	0.408	0.394	0.432
720423	0.678	0.426	0.462	0.516
729638	0.678	0.296	0.34	0.354
732221	0.678	0.362	0.292	0.324
736761	0.678	0.436	0.374	0.362
740202	0.678	0.402	0.376	0.422
765374	0.678	0.368	0.422	0.424
305222	0.676	0.45	0.478	0.48
644042	0.676	0.352	0.412	0.438
644615	0.676	0.418	0.412	0.462
663661	0.676	0.414	0.428	0.412
668456	0.676	0.36	0.366	0.528
672661	0.676	0.29	0.362	0.338
683400	0.676	0.452	0.382	0.54
684408	0.676	0.328	0.348	0.352
693702	0.676	0.372	0.404	0.354
697496	0.676	0.29	0.364	0.32
697886	0.676	0.358	0.408	0.366
706835	0.676	0.37	0.398	0.446
736100	0.676	0.508	0.444	0.662
736178	0.676	0.334	0.402	0.39
743868	0.676	0.356	0.416	0.408
745087	0.676	0.35	0.432	0.418
754771	0.676	0.384	0.4	0.454
95025	0.674	0.396	0.364	0.446
624406	0.674	0.362	0.426	0.492
637632	0.674	0.406	0.43	0.472
654625	0.674	0.358	0.376	0.362
657023	0.674	0.474	0.462	0.574
665006	0.674	0.482	0.438	0.566
679214	0.674	0.344	0.356	0.356
680777	0.674	0.288	0.352	0.326
699761	0.674	0.414	0.388	0.4
710112	0.674	0.378	0.418	0.482
716002	0.674	0.37	0.368	0.398
718813	0.674	0.368	0.334	0.388
735008	0.674	0.278	0.364	0.324
742296	0.674	0.422	0.376	0.474
761906	0.674	0.368	0.358	0.38
77495	0.672	0.366	0.358	0.434
647962	0.672	0.424	0.434	0.536
694862	0.672	0.246	0.338	0.32
697249	0.672	0.324	0.298	0.372
749147	0.672	0.382	0.35	0.404
764154	0.672	0.376	0.432	0.55
776422	0.672	0.46	0.446	0.496
328416	0.67	0.408	0.406	0.422
627877	0.67	0.346	0.346	0.342
649058	0.67	0.414	0.378	0.524
656714	0.67	0.454	0.416	0.508
669706	0.67	0.264	0.284	0.274
677765	0.67	0.31	0.344	0.328
699722	0.67	0.416	0.364	0.482
718308	0.67	0.412	0.39	0.488
718812	0.67	0.388	0.346	0.41
743641	0.67	0.484	0.368	0.512
255108	0.668	0.368	0.378	0.346
329507	0.668	0.376	0.346	0.332
343256	0.668	0.546	0.484	0.546
615603	0.668	0.4	0.4	0.43
617215	0.668	0.47	0.424	0.596
622975	0.668	0.368	0.356	0.374
624861	0.668	0.376	0.352	0.416
625855	0.668	0.34	0.382	0.362
633064	0.668	0.278	0.338	0.314
637715	0.668	0.49	0.488	0.578
639649	0.668	0.42	0.398	0.434
668470	0.668	0.376	0.368	0.364
673415	0.668	0.412	0.404	0.418
677589	0.668	0.356	0.332	0.378
681084	0.668	0.266	0.316	0.334
686613	0.668	0.37	0.45	0.444
691042	0.668	0.344	0.364	0.326
697165	0.668	0.342	0.356	0.406
699422	0.668	0.246	0.32	0.336
702117	0.668	0.46	0.432	0.572
703770	0.668	0.404	0.406	0.43
703772	0.668	0.404	0.406	0.43
715584	0.668	0.448	0.426	0.558
743135	0.668	0.428	0.4	0.516
749146	0.668	0.374	0.334	0.426
267702	0.666	0.372	0.384	0.476
307990	0.666	0.436	0.38	0.406
364373	0.666	0.346	0.376	0.37
635541	0.666	0.464	0.454	0.608
638212	0.666	0.434	0.408	0.514
645932	0.666	0.404	0.424	0.528
647960	0.666	0.448	0.442	0.546
671808	0.666	0.362	0.364	0.354
671810	0.666	0.348	0.398	0.368
681746	0.666	0.378	0.356	0.342
689132	0.666	0.498	0.482	0.622
699191	0.666	0.43	0.378	0.444
703042	0.666	0.356	0.356	0.33
706994	0.666	0.406	0.412	0.436
711120	0.666	0.342	0.432	0.398
711946	0.666	0.348	0.378	0.352
722556	0.666	0.472	0.404	0.574
723733	0.666	0.346	0.34	0.362
732224	0.666	0.37	0.328	0.334
744469	0.666	0.374	0.344	0.36
755288	0.666	0.364	0.38	0.398
283445	0.664	0.376	0.366	0.458
606537	0.664	0.382	0.374	0.42
637905	0.664	0.358	0.362	0.382
650294	0.664	0.36	0.438	0.412
673414	0.664	0.388	0.418	0.39
673417	0.664	0.414	0.436	0.44
676676	0.664	0.384	0.41	0.406
684412	0.664	0.39	0.42	0.478
699789	0.664	0.43	0.368	0.462
700436	0.664	0.312	0.314	0.322
700437	0.664	0.298	0.318	0.35
710406	0.664	0.368	0.352	0.416
711427	0.664	0.364	0.356	0.35
732223	0.664	0.372	0.312	0.328
742412	0.664	0.504	0.44	0.57
749145	0.664	0.386	0.346	0.432
372585	0.662	0.352	0.366	0.398
375095	0.662	0.36	0.41	0.468
642573	0.662	0.386	0.44	0.432
644041	0.662	0.302	0.398	0.388
668585	0.662	0.362	0.36	0.516
671554	0.662	0.29	0.326	0.34
674066	0.662	0.382	0.386	0.352
674067	0.662	0.382	0.386	0.354
674088	0.662	0.372	0.402	0.37
674093	0.662	0.346	0.39	0.354
684363	0.662	0.446	0.412	0.476
691531	0.662	0.358	0.374	0.454
692342	0.662	0.442	0.404	0.57
694858	0.662	0.43	0.412	0.53
697097	0.662	0.394	0.354	0.352
715425	0.662	0.42	0.398	0.468
717038	0.662	0.388	0.434	0.444
720289	0.662	0.376	0.432	0.384
727354	0.662	0.348	0.352	0.354
749161	0.662	0.434	0.384	0.494
36413	0.66	0.352	0.352	0.35
634488	0.66	0.514	0.51	0.61
643913	0.66	0.346	0.356	0.398
668883	0.66	0.294	0.368	0.292
680107	0.66	0.346	0.398	0.376
710414	0.66	0.34	0.364	0.396
711426	0.66	0.364	0.356	0.348
715399	0.66	0.382	0.386	0.396
718181	0.66	0.484	0.406	0.478
719737	0.66	0.428	0.436	0.472
721393	0.66	0.346	0.382	0.372
722052	0.66	0.404	0.4	0.458
724257	0.66	0.39	0.398	0.36
744018	0.66	0.366	0.376	0.398
744622	0.66	0.302	0.37	0.328
749152	0.66	0.398	0.366	0.462
764156	0.66	0.402	0.464	0.522
75783	0.658	0.328	0.388	0.338
93674	0.658	0.404	0.41	0.404
251534	0.658	0.408	0.414	0.404
381866	0.658	0.36	0.392	0.376
613012	0.658	0.304	0.364	0.392
620480	0.658	0.444	0.338	0.432
628673	0.658	0.446	0.438	0.484
633062	0.658	0.278	0.346	0.322
633063	0.658	0.3	0.326	0.406
636859	0.658	0.382	0.358	0.358
643786	0.658	0.438	0.4	0.494
657870	0.658	0.398	0.368	0.4
672676	0.658	0.434	0.37	0.534
674284	0.658	0.374	0.376	0.314
683404	0.658	0.418	0.386	0.526
732225	0.658	0.376	0.324	0.338
760424	0.658	0.372	0.404	0.364
761527	0.658	0.328	0.348	0.368
762045	0.658	0.438	0.45	0.498
267229	0.656	0.398	0.396	0.422
633360	0.656	0.378	0.388	0.514
641755	0.656	0.43	0.454	0.512
648386	0.656	0.326	0.356	0.32
650363	0.656	0.468	0.48	0.534
669589	0.656	0.42	0.418	0.514
669816	0.656	0.396	0.372	0.494
695788	0.656	0.352	0.382	0.488
695846	0.656	0.502	0.422	0.58
697411	0.656	0.512	0.424	0.51
707985	0.656	0.368	0.374	0.342
709360	0.656	0.448	0.374	0.442
729352	0.656	0.36	0.344	0.342
743433	0.656	0.406	0.406	0.476
753860	0.656	0.308	0.388	0.34
755289	0.656	0.366	0.358	0.418
622073	0.654	0.322	0.334	0.334
622077	0.654	0.378	0.368	0.458
623897	0.654	0.448	0.45	0.542
635552	0.654	0.414	0.426	0.526
667641	0.654	0.36	0.36	0.5
675259	0.654	0.36	0.366	0.372
684362	0.654	0.496	0.434	0.532
684409	0.654	0.386	0.402	0.428
688810	0.654	0.4	0.41	0.566
697158	0.654	0.394	0.374	0.452
698567	0.654	0.316	0.348	0.334
703875	0.654	0.354	0.384	0.376
715991	0.654	0.346	0.356	0.422
722558	0.654	0.326	0.35	0.384
729648	0.654	0.302	0.338	0.332
735203	0.654	0.31	0.342	0.374
735306	0.654	0.402	0.472	0.54
735307	0.654	0.402	0.472	0.54
743533	0.654	0.406	0.412	0.52
744470	0.654	0.37	0.342	0.378
753491	0.654	0.442	0.39	0.436
764906	0.654	0.356	0.374	0.378
42076	0.652	0.338	0.352	0.372
251677	0.652	0.442	0.416	0.43
634931	0.652	0.46	0.474	0.548
640633	0.652	0.36	0.428	0.416
648886	0.652	0.376	0.392	0.38
651629	0.652	0.336	0.382	0.492
656178	0.652	0.446	0.422	0.434
659950	0.652	0.404	0.378	0.438
667537	0.652	0.4	0.388	0.392
668026	0.652	0.418	0.41	0.57
681967	0.652	0.354	0.414	0.4
693445	0.652	0.416	0.418	0.426
694233	0.652	0.43	0.39	0.482
694851	0.652	0.318	0.344	0.37
697157	0.652	0.392	0.372	0.46
703043	0.652	0.342	0.37	0.322
705592	0.652	0.364	0.36	0.342
710413	0.652	0.46	0.4	0.534
711945	0.652	0.35	0.368	0.348
718579	0.652	0.452	0.376	0.482
728324	0.652	0.472	0.402	0.456
729652	0.652	0.31	0.334	0.334
744327	0.652	0.42	0.362	0.394
766765	0.652	0.388	0.43	0.394
288003	0.65	0.38	0.396	0.44
324051	0.65	0.374	0.364	0.396
361127	0.65	0.328	0.344	0.332
623080	0.65	0.308	0.336	0.314
630299	0.65	0.522	0.474	0.624
649557	0.65	0.388	0.398	0.436
671369	0.65	0.374	0.396	0.402
673131	0.65	0.278	0.314	0.284
683584	0.65	0.396	0.356	0.376
689000	0.65	0.42	0.43	0.538
694501	0.65	0.468	0.368	0.41
698568	0.65	0.298	0.344	0.332
701635	0.65	0.308	0.294	0.328
710411	0.65	0.354	0.332	0.362
87413	0.648	0.278	0.372	0.344
379666	0.648	0.462	0.442	0.494
407320	0.648	0.364	0.386	0.356
629022	0.648	0.334	0.34	0.3
629745	0.648	0.428	0.436	0.454
633067	0.648	0.274	0.318	0.314
640674	0.648	0.32	0.398	0.344
641232	0.648	0.39	0.394	0.484
676603	0.648	0.364	0.358	0.38
681751	0.648	0.384	0.378	0.354
685231	0.648	0.462	0.406	0.478
692219	0.648	0.394	0.4	0.436
702136	0.648	0.52	0.446	0.63
716790	0.648	0.33	0.38	0.352
716791	0.648	0.33	0.38	0.352
716792	0.648	0.33	0.38	0.352
716793	0.648	0.33	0.38	0.352
718165	0.648	0.284	0.282	0.268
722649	0.648	0.49	0.396	0.532
726262	0.648	0.348	0.368	0.344
726333	0.648	0.512	0.448	0.644
728325	0.648	0.468	0.432	0.486
735797	0.648	0.438	0.37	0.444
742025	0.648	0.35	0.364	0.37
742294	0.648	0.448	0.384	0.51
742554	0.648	0.356	0.38	0.328
743431	0.648	0.38	0.362	0.404
752779	0.648	0.346	0.416	0.38
49452	0.646	0.354	0.386	0.378
7522	0.646	0.406	0.416	0.456
75782	0.646	0.332	0.384	0.332
251198	0.646	0.44	0.382	0.434
407321	0.646	0.354	0.38	0.346
622070	0.646	0.334	0.334	0.368
640632	0.646	0.35	0.394	0.364
647965	0.646	0.428	0.444	0.512
664983	0.646	0.412	0.436	0.446
672221	0.646	0.298	0.294	0.304
678355	0.646	0.298	0.348	0.372
680114	0.646	0.36	0.394	0.388
681120	0.646	0.298	0.354	0.342
683784	0.646	0.378	0.39	0.42
688718	0.646	0.396	0.414	0.452
689224	0.646	0.392	0.39	0.386
697179	0.646	0.31	0.368	0.394
704582	0.646	0.496	0.416	0.514
707438	0.646	0.4	0.388	0.436
727082	0.646	0.442	0.386	0.38
744329	0.646	0.416	0.358	0.392
7523	0.644	0.336	0.37	0.378
337851	0.644	0.376	0.332	0.298
352330	0.644	0.322	0.348	0.326
361126	0.644	0.34	0.354	0.384
618286	0.644	0.436	0.43	0.53
632479	0.644	0.386	0.368	0.41
642575	0.644	0.356	0.398	0.444
645383	0.644	0.408	0.342	0.446
649677	0.644	0.322	0.382	0.358
657872	0.644	0.42	0.352	0.456
679518	0.644	0.372	0.424	0.396
680110	0.644	0.356	0.384	0.376
692344	0.644	0.412	0.41	0.558
695213	0.644	0.392	0.364	0.476
697393	0.644	0.418	0.388	0.386
711695	0.644	0.39	0.38	0.362
718801	0.644	0.376	0.36	0.486
734972	0.644	0.392	0.408	0.528
737613	0.644	0.54	0.474	0.596
740270	0.644	0.484	0.422	0.526
742821	0.644	0.398	0.448	0.558
209759	0.642	0.376	0.342	0.362
330512	0.642	0.396	0.378	0.382
348884	0.642	0.308	0.328	0.358
618403	0.642	0.336	0.398	0.38
623542	0.642	0.388	0.342	0.39
628905	0.642	0.258	0.328	0.308
634486	0.642	0.49	0.474	0.588
644040	0.642	0.358	0.414	0.496
644211	0.642	0.328	0.368	0.346
655093	0.642	0.412	0.37	0.468
655098	0.642	0.412	0.37	0.468
672307	0.642	0.374	0.406	0.422
673297	0.642	0.406	0.41	0.438
674571	0.642	0.432	0.45	0.44
697180	0.642	0.304	0.356	0.356
705140	0.642	0.33	0.384	0.36
707439	0.642	0.43	0.402	0.408
711125	0.642	0.354	0.454	0.41
715767	0.642	0.478	0.392	0.548
718013	0.642	0.472	0.418	0.568
720987	0.642	0.352	0.422	0.416
735947	0.642	0.494	0.422	0.554
742295	0.642	0.482	0.414	0.542
620617	0.64	0.302	0.3	0.292
622068	0.64	0.356	0.316	0.38
628419	0.64	0.382	0.392	0.454
628663	0.64	0.472	0.41	0.516
644210	0.64	0.348	0.352	0.392
665915	0.64	0.402	0.402	0.368
669664	0.64	0.304	0.284	0.374
671806	0.64	0.36	0.386	0.386
674219	0.64	0.422	0.414	0.43
677662	0.64	0.352	0.398	0.396
682758	0.64	0.542	0.506	0.628
682760	0.64	0.374	0.34	0.36
683896	0.64	0.356	0.348	0.338
693444	0.64	0.47	0.438	0.488
697166	0.64	0.354	0.376	0.412
699146	0.64	0.332	0.332	0.364
701634	0.64	0.308	0.292	0.324
702108	0.64	0.506	0.426	0.652
704540	0.64	0.346	0.35	0.374
714684	0.64	0.316	0.334	0.372
622067	0.638	0.352	0.336	0.402
641756	0.638	0.42	0.44	0.5
642317	0.638	0.328	0.38	0.36
644081	0.638	0.494	0.434	0.598
649015	0.638	0.336	0.39	0.372
649469	0.638	0.314	0.36	0.382
651858	0.638	0.518	0.416	0.528
668574	0.638	0.446	0.398	0.466
704581	0.638	0.516	0.464	0.616
706831	0.638	0.262	0.338	0.322
713791	0.638	0.278	0.356	0.342
715433	0.638	0.368	0.396	0.424
716189	0.638	0.462	0.352	0.514
728323	0.638	0.462	0.388	0.418
135070	0.636	0.418	0.416	0.43
643914	0.636	0.346	0.376	0.358
645667	0.636	0.424	0.416	0.548
655104	0.636	0.322	0.358	0.37
669727	0.636	0.376	0.326	0.44
681119	0.636	0.36	0.376	0.438
681713	0.636	0.374	0.37	0.362
683690	0.636	0.416	0.388	0.378
686360	0.636	0.35	0.364	0.396
700479	0.636	0.282	0.28	0.33
713790	0.636	0.334	0.376	0.4
718597	0.636	0.346	0.404	0.402
721466	0.636	0.358	0.376	0.454
727718	0.636	0.35	0.38	0.38
727719	0.636	0.35	0.378	0.38
732742	0.636	0.378	0.44	0.47
744026	0.636	0.426	0.404	0.468
756058	0.636	0.424	0.428	0.382
758367	0.636	0.498	0.416	0.674
263434	0.634	0.374	0.388	0.412
641226	0.634	0.376	0.332	0.406
642915	0.634	0.28	0.324	0.312
650469	0.634	0.404	0.36	0.402
655473	0.634	0.396	0.39	0.442
668604	0.634	0.384	0.348	0.4
669662	0.634	0.27	0.334	0.332
671553	0.634	0.39	0.414	0.416
681710	0.634	0.41	0.386	0.432
682238	0.634	0.404	0.43	0.472
697493	0.634	0.306	0.36	0.356
707448	0.634	0.386	0.418	0.412
718306	0.634	0.42	0.386	0.542
718811	0.634	0.41	0.358	0.45
734938	0.634	0.398	0.37	0.406
737352	0.634	0.404	0.358	0.434
747973	0.634	0.454	0.408	0.494
766056	0.634	0.378	0.338	0.388
252940	0.632	0.374	0.394	0.384
299934	0.632	0.3	0.358	0.338
324646	0.632	0.386	0.354	0.394
624434	0.632	0.352	0.364	0.354
628418	0.632	0.37	0.384	0.466
640212	0.632	0.368	0.374	0.412
640464	0.632	0.314	0.36	0.328
647963	0.632	0.45	0.47	0.528
648071	0.632	0.374	0.378	0.42
652265	0.632	0.47	0.442	0.54
667505	0.632	0.326	0.362	0.36
674573	0.632	0.454	0.47	0.484
679586	0.632	0.262	0.288	0.264
680108	0.632	0.336	0.39	0.376
680117	0.632	0.342	0.384	0.378
681750	0.632	0.402	0.366	0.376
693536	0.632	0.348	0.344	0.402
693537	0.632	0.348	0.35	0.398
699144	0.632	0.324	0.362	0.352
713196	0.632	0.45	0.35	0.44
715136	0.632	0.43	0.41	0.514
720291	0.632	0.346	0.388	0.352
737789	0.632	0.476	0.4	0.548
742027	0.632	0.35	0.35	0.352
749150	0.632	0.388	0.338	0.428
749160	0.632	0.452	0.374	0.48
618619	0.63	0.426	0.39	0.476
640220	0.63	0.344	0.346	0.394
644054	0.63	0.31	0.402	0.416
645670	0.63	0.464	0.432	0.582
645893	0.63	0.256	0.346	0.298
648319	0.63	0.428	0.394	0.556
650212	0.63	0.456	0.356	0.574
667722	0.63	0.368	0.364	0.412
668011	0.63	0.234	0.266	0.262
672223	0.63	0.464	0.378	0.434
691819	0.63	0.362	0.394	0.418
698181	0.63	0.34	0.316	0.32
698262	0.63	0.312	0.32	0.352
699773	0.63	0.404	0.39	0.402
701205	0.63	0.338	0.404	0.418
703874	0.63	0.398	0.416	0.46
704580	0.63	0.558	0.438	0.582
711114	0.63	0.3	0.366	0.332
712419	0.63	0.374	0.362	0.366
713201	0.63	0.362	0.334	0.332
716285	0.63	0.342	0.388	0.388
718131	0.63	0.344	0.3	0.388
720288	0.63	0.358	0.424	0.38
728320	0.63	0.412	0.372	0.356
729108	0.63	0.376	0.388	0.436
732045	0.63	0.336	0.346	0.366
735779	0.63	0.51	0.444	0.574
742308	0.63	0.4	0.456	0.456
762213	0.63	0.29	0.296	0.298
368672	0.628	0.38	0.32	0.398
623081	0.628	0.298	0.352	0.314
627393	0.628	0.484	0.458	0.528
631731	0.628	0.448	0.424	0.51
631941	0.628	0.38	0.38	0.36
633976	0.628	0.522	0.432	0.666
644967	0.628	0.518	0.452	0.6
655649	0.628	0.292	0.332	0.284
669773	0.628	0.378	0.382	0.414
672430	0.628	0.302	0.33	0.328
674085	0.628	0.382	0.406	0.408
687540	0.628	0.464	0.41	0.578
699723	0.628	0.424	0.394	0.484
701207	0.628	0.372	0.38	0.412
709313	0.628	0.386	0.388	0.354
710484	0.628	0.402	0.372	0.52
711694	0.628	0.354	0.354	0.316
715489	0.628	0.282	0.31	0.274
718132	0.628	0.344	0.3	0.388
718571	0.628	0.522	0.476	0.624
723734	0.628	0.308	0.326	0.344
726510	0.628	0.388	0.374	0.416
737612	0.628	0.546	0.456	0.606
56463	0.626	0.39	0.38	0.394
339665	0.626	0.464	0.392	0.49
621158	0.626	0.456	0.424	0.554
640199	0.626	0.282	0.328	0.28
642522	0.626	0.33	0.42	0.356
649245	0.626	0.416	0.4	0.506
650822	0.626	0.346	0.394	0.418
670852	0.626	0.378	0.38	0.404
674094	0.626	0.37	0.396	0.352
678157	0.626	0.342	0.348	0.38
682763	0.626	0.386	0.404	0.416
688044	0.626	0.366	0.416	0.414
689135	0.626	0.498	0.472	0.622
696851	0.626	0.322	0.302	0.288
702759	0.626	0.462	0.396	0.498
704562	0.626	0.388	0.36	0.382
706830	0.626	0.33	0.384	0.392
710836	0.626	0.402	0.316	0.446
720495	0.626	0.39	0.372	0.364
725983	0.626	0.502	0.418	0.602
726260	0.626	0.498	0.442	0.55
56464	0.624	0.386	0.388	0.43
150527	0.624	0.394	0.368	0.404
407808	0.624	0.368	0.388	0.434
619986	0.624	0.292	0.328	0.312
628668	0.624	0.462	0.42	0.476
629413	0.624	0.346	0.332	0.354
640226	0.624	0.312	0.384	0.318
640994	0.624	0.37	0.396	0.44
644212	0.624	0.318	0.366	0.33
647889	0.624	0.368	0.398	0.424
648653	0.624	0.438	0.43	0.46
651709	0.624	0.33	0.358	0.374
652121	0.624	0.458	0.426	0.462
667558	0.624	0.354	0.384	0.356
669710	0.624	0.322	0.286	0.336
674087	0.624	0.402	0.406	0.37
674502	0.624	0.248	0.386	0.348
674564	0.624	0.448	0.462	0.444
680109	0.624	0.344	0.38	0.374
680823	0.624	0.362	0.378	0.482
688713	0.624	0.396	0.432	0.448
688997	0.624	0.454	0.478	0.58
689220	0.624	0.326	0.378	0.368
699109	0.624	0.42	0.4	0.432
700480	0.624	0.266	0.288	0.304
704241	0.624	0.474	0.374	0.486
704563	0.624	0.382	0.354	0.38
704645	0.624	0.306	0.422	0.408
712787	0.624	0.448	0.4	0.506
724006	0.624	0.366	0.324	0.386
726528	0.624	0.396	0.334	0.412
733625	0.624	0.382	0.38	0.4
746032	0.624	0.326	0.312	0.314
754328	0.624	0.46	0.404	0.558
256926	0.622	0.284	0.368	0.366
281818	0.622	0.282	0.336	0.334
622071	0.622	0.334	0.32	0.36
630912	0.622	0.452	0.466	0.528
633552	0.622	0.388	0.378	0.372
640078	0.622	0.468	0.446	0.534
642571	0.622	0.476	0.42	0.632
642784	0.622	0.456	0.39	0.462
643598	0.622	0.536	0.468	0.696
645664	0.622	0.486	0.418	0.554
654279	0.622	0.406	0.382	0.332
669148	0.622	0.29	0.354	0.354
671813	0.622	0.424	0.436	0.47
679519	0.622	0.392	0.41	0.4
703873	0.622	0.396	0.394	0.448
715438	0.622	0.37	0.38	0.432
717065	0.622	0.344	0.324	0.36
718012	0.622	0.458	0.404	0.542
719276	0.622	0.324	0.32	0.334
720301	0.622	0.352	0.378	0.36
720304	0.622	0.352	0.378	0.36
720529	0.622	0.516	0.438	0.654
729644	0.622	0.274	0.358	0.322
730232	0.622	0.318	0.29	0.32
731864	0.622	0.312	0.324	0.342
746035	0.622	0.352	0.32	0.358
746840	0.622	0.512	0.442	0.532
750870	0.622	0.358	0.432	0.436
753601	0.622	0.5	0.456	0.562
7524	0.62	0.31	0.372	0.362
605471	0.62	0.378	0.344	0.452
628335	0.62	0.366	0.406	0.432
629744	0.62	0.394	0.374	0.39
633366	0.62	0.402	0.382	0.534
638223	0.62	0.492	0.43	0.588
641144	0.62	0.45	0.456	0.544
643590	0.62	0.348	0.376	0.402
649052	0.62	0.288	0.366	0.326
650295	0.62	0.34	0.406	0.34
650722	0.62	0.414	0.396	0.49
658004	0.62	0.394	0.394	0.446
668010	0.62	0.272	0.292	0.266
668587	0.62	0.406	0.372	0.522
680111	0.62	0.344	0.39	0.38
682234	0.62	0.382	0.42	0.498
688542	0.62	0.334	0.388	0.362
698569	0.62	0.31	0.332	0.33
700433	0.62	0.324	0.284	0.362
701746	0.62	0.346	0.38	0.39
702110	0.62	0.42	0.432	0.556
702125	0.62	0.47	0.446	0.59
702438	0.62	0.514	0.464	0.584
704565	0.62	0.4	0.368	0.438
718800	0.62	0.422	0.356	0.52
737023	0.62	0.526	0.412	0.588
251197	0.618	0.438	0.38	0.488
283831	0.618	0.444	0.398	0.488
630306	0.618	0.46	0.41	0.582
630310	0.618	0.486	0.45	0.578
640079	0.618	0.422	0.424	0.504
646010	0.618	0.34	0.366	0.444
650296	0.618	0.396	0.346	0.478
652732	0.618	0.316	0.31	0.29
668022	0.618	0.422	0.392	0.554
692350	0.618	0.372	0.396	0.496
699192	0.618	0.406	0.332	0.4
701208	0.618	0.378	0.392	0.464
706020	0.618	0.438	0.358	0.414
713726	0.618	0.34	0.354	0.416
715453	0.618	0.336	0.31	0.268
720292	0.618	0.356	0.386	0.354
720386	0.618	0.38	0.394	0.372
724005	0.618	0.428	0.36	0.462
727087	0.618	0.466	0.378	0.388
744992	0.618	0.368	0.354	0.378
76519	0.616	0.292	0.332	0.362
290205	0.616	0.432	0.406	0.48
622078	0.616	0.394	0.34	0.422
629121	0.616	0.336	0.392	0.344
633061	0.616	0.324	0.334	0.426
637706	0.616	0.384	0.416	0.48
640468	0.616	0.378	0.362	0.378
647961	0.616	0.46	0.456	0.522
667539	0.616	0.388	0.39	0.404
679540	0.616	0.346	0.348	0.404
683140	0.616	0.256	0.316	0.278
686053	0.616	0.3	0.332	0.392
692215	0.616	0.32	0.36	0.306
692574	0.616	0.406	0.384	0.42
697495	0.616	0.422	0.438	0.474
697704	0.616	0.424	0.428	0.442
698446	0.616	0.458	0.41	0.546
704637	0.616	0.306	0.436	0.446
706391	0.616	0.522	0.448	0.588
709899	0.616	0.44	0.434	0.574
720302	0.616	0.356	0.388	0.35
720305	0.616	0.356	0.388	0.35
732734	0.616	0.382	0.44	0.488
740274	0.616	0.51	0.42	0.554
744025	0.616	0.362	0.402	0.396
755808	0.616	0.404	0.426	0.412
369079	0.614	0.316	0.36	0.384
379957	0.614	0.396	0.394	0.414
620482	0.614	0.434	0.41	0.474
640238	0.614	0.326	0.378	0.354
641691	0.614	0.442	0.448	0.47
642606	0.614	0.342	0.358	0.458
644048	0.614	0.286	0.36	0.362
645599	0.614	0.432	0.386	0.534
648338	0.614	0.366	0.346	0.366
650754	0.614	0.362	0.336	0.348
654239	0.614	0.454	0.398	0.518
656259	0.614	0.328	0.342	0.348
656732	0.614	0.528	0.438	0.592
657869	0.614	0.468	0.388	0.566
668426	0.614	0.27	0.282	0.308
676613	0.614	0.356	0.362	0.374
681711	0.614	0.402	0.386	0.394
685115	0.614	0.356	0.35	0.428
685968	0.614	0.378	0.384	0.444
688356	0.614	0.516	0.44	0.578
689863	0.614	0.41	0.364	0.47
699190	0.614	0.434	0.372	0.464
700484	0.614	0.278	0.292	0.306
705971	0.614	0.358	0.392	0.35
711696	0.614	0.362	0.366	0.334
714382	0.614	0.368	0.41	0.424
717705	0.614	0.35	0.308	0.372
737529	0.614	0.334	0.362	0.35
743432	0.614	0.378	0.35	0.392
744330	0.614	0.324	0.338	0.348
758627	0.614	0.478	0.44	0.518
759013	0.614	0.356	0.328	0.332
761432	0.614	0.388	0.408	0.376
339137	0.612	0.42	0.42	0.454
619877	0.612	0.418	0.402	0.45
626387	0.612	0.46	0.472	0.506
627869	0.612	0.37	0.376	0.456
629729	0.612	0.424	0.4	0.434
633713	0.612	0.388	0.36	0.508
633954	0.612	0.49	0.484	0.614
639638	0.612	0.402	0.374	0.444
642319	0.612	0.408	0.394	0.486
645315	0.612	0.368	0.394	0.38
658154	0.612	0.282	0.318	0.338
658581	0.612	0.362	0.38	0.342
674505	0.612	0.332	0.38	0.402
674563	0.612	0.462	0.46	0.498
676606	0.612	0.344	0.368	0.358
701228	0.612	0.45	0.372	0.428
709850	0.612	0.342	0.386	0.324
716202	0.612	0.514	0.444	0.692
717066	0.612	0.288	0.326	0.336
727079	0.612	0.454	0.406	0.452
729212	0.612	0.34	0.326	0.332
741913	0.612	0.412	0.382	0.432
743247	0.612	0.378	0.402	0.456
745501	0.612	0.508	0.424	0.504
763541	0.612	0.398	0.346	0.408
53396	0.61	0.36	0.374	0.46
164878	0.61	0.384	0.37	0.496
181486	0.61	0.41	0.402	0.444
246131	0.61	0.332	0.334	0.346
251698	0.61	0.494	0.406	0.494
325308	0.61	0.432	0.414	0.376
622491	0.61	0.402	0.364	0.378
633065	0.61	0.268	0.32	0.306
644049	0.61	0.272	0.348	0.34
644785	0.61	0.472	0.412	0.58
645166	0.61	0.316	0.342	0.408
650355	0.61	0.542	0.484	0.608
652263	0.61	0.51	0.464	0.578
654894	0.61	0.462	0.426	0.458
655103	0.61	0.314	0.36	0.34
663665	0.61	0.388	0.378	0.302
679185	0.61	0.312	0.296	0.326
679520	0.61	0.384	0.42	0.39
683411	0.61	0.418	0.426	0.462
687541	0.61	0.494	0.45	0.596
689447	0.61	0.364	0.362	0.414
693185	0.61	0.376	0.366	0.396
697178	0.61	0.394	0.39	0.504
704239	0.61	0.316	0.324	0.31
705930	0.61	0.464	0.438	0.52
706834	0.61	0.292	0.3	0.318
711888	0.61	0.36	0.358	0.31
715400	0.61	0.36	0.4	0.376
717081	0.61	0.34	0.398	0.354
720946	0.61	0.268	0.332	0.306
723001	0.61	0.42	0.398	0.49
736762	0.61	0.482	0.46	0.534
761448	0.61	0.318	0.28	0.352
281617	0.608	0.322	0.334	0.362
623083	0.608	0.306	0.348	0.306
625754	0.608	0.284	0.346	0.332
642581	0.608	0.392	0.398	0.548
644052	0.608	0.298	0.4	0.438
645381	0.608	0.386	0.366	0.404
649241	0.608	0.396	0.378	0.458
653420	0.608	0.366	0.372	0.398
656260	0.608	0.33	0.338	0.352
658987	0.608	0.386	0.372	0.454
668014	0.608	0.268	0.296	0.262
676027	0.608	0.272	0.278	0.31
681148	0.608	0.422	0.398	0.392
683840	0.608	0.392	0.374	0.438
689134	0.608	0.498	0.464	0.62
697705	0.608	0.442	0.434	0.462
715488	0.608	0.342	0.36	0.376
732222	0.608	0.34	0.294	0.306
735821	0.608	0.31	0.352	0.362
741458	0.608	0.53	0.452	0.724
742293	0.608	0.492	0.426	0.614
749148	0.608	0.414	0.37	0.436
758255	0.608	0.342	0.368	0.348
766769	0.608	0.376	0.398	0.38
25485	0.606	0.364	0.408	0.432
49451	0.606	0.376	0.402	0.396
5159	0.606	0.318	0.364	0.374
93135	0.606	0.37	0.394	0.378
152149	0.606	0.358	0.408	0.432
236580	0.606	0.332	0.34	0.358
624432	0.606	0.468	0.452	0.544
638211	0.606	0.45	0.384	0.522
642027	0.606	0.474	0.418	0.522
642521	0.606	0.298	0.386	0.36
649567	0.606	0.398	0.39	0.456
654225	0.606	0.392	0.394	0.46
656576	0.606	0.452	0.43	0.408
664231	0.606	0.464	0.376	0.464
671809	0.606	0.34	0.358	0.396
674570	0.606	0.442	0.442	0.488
676604	0.606	0.334	0.33	0.368
679677	0.606	0.426	0.392	0.538
679678	0.606	0.434	0.394	0.536
681465	0.606	0.334	0.348	0.37
681466	0.606	0.3	0.318	0.334
682761	0.606	0.522	0.524	0.624
682934	0.606	0.354	0.362	0.416
687354	0.606	0.36	0.346	0.384
688814	0.606	0.41	0.416	0.57
691424	0.606	0.416	0.37	0.364
691817	0.606	0.36	0.394	0.416
698461	0.606	0.456	0.432	0.478
717709	0.606	0.39	0.38	0.456
742383	0.606	0.292	0.344	0.312
758370	0.606	0.518	0.47	0.706
763273	0.606	0.382	0.322	0.45
764022	0.606	0.424	0.352	0.442
326408	0.604	0.496	0.454	0.608
623017	0.604	0.386	0.356	0.506
626147	0.604	0.348	0.396	0.446
628185	0.604	0.368	0.39	0.358
634673	0.604	0.474	0.374	0.578
639795	0.604	0.446	0.424	0.482
649836	0.604	0.35	0.344	0.468
650759	0.604	0.316	0.318	0.36
668840	0.604	0.514	0.456	0.556
673418	0.604	0.546	0.458	0.64
673916	0.604	0.33	0.32	0.37
676428	0.604	0.446	0.404	0.486
685981	0.604	0.336	0.324	0.328
688048	0.604	0.372	0.34	0.402
688308	0.604	0.372	0.34	0.402
693700	0.604	0.354	0.396	0.35
694879	0.604	0.424	0.394	0.48
699086	0.604	0.492	0.46	0.606
699166	0.604	0.37	0.298	0.362
705139	0.604	0.466	0.426	0.57
705141	0.604	0.318	0.284	0.294
705944	0.604	0.336	0.328	0.324
714798	0.604	0.462	0.432	0.512
720299	0.604	0.37	0.376	0.342
730233	0.604	0.328	0.308	0.304
735946	0.604	0.498	0.43	0.566
753653	0.604	0.416	0.396	0.53
122819	0.602	0.342	0.364	0.352
617010	0.602	0.464	0.426	0.524
623079	0.602	0.29	0.338	0.324
626920	0.602	0.366	0.314	0.396
633979	0.602	0.524	0.432	0.662
638222	0.602	0.51	0.424	0.59
642914	0.602	0.288	0.338	0.366
642916	0.602	0.306	0.346	0.378
645386	0.602	0.354	0.324	0.358
645681	0.602	0.392	0.404	0.454
646802	0.602	0.37	0.346	0.462
648768	0.602	0.386	0.37	0.382
653145	0.602	0.328	0.302	0.304
655094	0.602	0.31	0.34	0.3
658958	0.602	0.458	0.468	0.43
679247	0.602	0.346	0.372	0.376
680113	0.602	0.344	0.382	0.372
683583	0.602	0.396	0.348	0.364
692573	0.602	0.502	0.438	0.598
697189	0.602	0.446	0.42	0.544
697236	0.602	0.486	0.446	0.65
701637	0.602	0.28	0.27	0.308
703036	0.602	0.364	0.326	0.354
703554	0.602	0.448	0.446	0.65
704852	0.602	0.298	0.402	0.388
707466	0.602	0.348	0.37	0.366
714381	0.602	0.362	0.406	0.41
714656	0.602	0.348	0.348	0.388
722985	0.602	0.432	0.39	0.594
736764	0.602	0.456	0.44	0.526
765765	0.602	0.346	0.396	0.402
765770	0.602	0.346	0.4	0.4
765799	0.602	0.52	0.382	0.58
135015	0.6	0.312	0.344	0.318
612789	0.6	0.276	0.334	0.302
625350	0.6	0.48	0.416	0.604
629746	0.6	0.392	0.37	0.394
630701	0.6	0.316	0.352	0.376
630982	0.6	0.288	0.332	0.336
638793	0.6	0.402	0.344	0.336
644791	0.6	0.398	0.416	0.45
647087	0.6	0.506	0.474	0.622
668896	0.6	0.444	0.414	0.562
669171	0.6	0.296	0.374	0.354
682931	0.6	0.286	0.358	0.3
692424	0.6	0.432	0.42	0.428
697734	0.6	0.416	0.408	0.47
698264	0.6	0.306	0.31	0.34
698449	0.6	0.428	0.394	0.492
699188	0.6	0.278	0.38	0.31
700324	0.6	0.252	0.316	0.26
701206	0.6	0.412	0.416	0.502
702134	0.6	0.488	0.448	0.616
706010	0.6	0.39	0.336	0.41
706740	0.6	0.52	0.462	0.566
720290	0.6	0.348	0.384	0.344
727089	0.6	0.516	0.412	0.48
727729	0.6	0.34	0.306	0.332
742854	0.6	0.342	0.354	0.362
742858	0.6	0.308	0.354	0.326
743571	0.6	0.296	0.398	0.388
743854	0.6	0.306	0.424	0.38
758983	0.6	0.386	0.364	0.398
606457	0.598	0.392	0.398	0.37
644053	0.598	0.274	0.372	0.36
649574	0.598	0.324	0.35	0.354
652264	0.598	0.52	0.494	0.604
656716	0.598	0.532	0.486	0.636
665299	0.598	0.36	0.352	0.384
676591	0.598	0.366	0.376	0.364
678088	0.598	0.378	0.37	0.44
678090	0.598	0.374	0.368	0.436
697646	0.598	0.494	0.502	0.526
697664	0.598	0.418	0.342	0.338
699775	0.598	0.516	0.454	0.548
703039	0.598	0.368	0.334	0.352
708568	0.598	0.412	0.446	0.558
713727	0.598	0.332	0.35	0.418
720385	0.598	0.338	0.368	0.328
737229	0.598	0.442	0.414	0.494
755412	0.598	0.33	0.372	0.438
239375	0.596	0.356	0.374	0.37
286161	0.596	0.47	0.424	0.5
330516	0.596	0.426	0.41	0.498
629730	0.596	0.328	0.374	0.348
629740	0.596	0.496	0.422	0.554
640077	0.596	0.44	0.44	0.53
642017	0.596	0.438	0.4	0.526
651843	0.596	0.32	0.364	0.404
654624	0.596	0.456	0.41	0.506
655470	0.596	0.368	0.378	0.452
668354	0.596	0.448	0.448	0.496
683582	0.596	0.332	0.33	0.348
684441	0.596	0.296	0.342	0.306
695175	0.596	0.286	0.386	0.308
699189	0.596	0.474	0.414	0.514
700323	0.596	0.304	0.322	0.286
709312	0.596	0.354	0.35	0.334
709751	0.596	0.344	0.356	0.352
714686	0.596	0.328	0.372	0.342
716501	0.596	0.314	0.266	0.338
727728	0.596	0.52	0.42	0.604
733760	0.596	0.434	0.37	0.442
747287	0.596	0.39	0.36	0.396
747452	0.596	0.48	0.368	0.496
68075	0.594	0.364	0.334	0.322
77037	0.594	0.354	0.372	0.348
260610	0.594	0.402	0.39	0.452
320951	0.594	0.336	0.334	0.334
612113	0.594	0.328	0.354	0.328
627391	0.594	0.516	0.502	0.572
628882	0.594	0.332	0.348	0.346
633408	0.594	0.552	0.458	0.676
639637	0.594	0.422	0.356	0.45
640675	0.594	0.43	0.428	0.506
641259	0.594	0.286	0.342	0.314
641544	0.594	0.302	0.334	0.308
642291	0.594	0.458	0.4	0.49
644781	0.594	0.428	0.416	0.476
645669	0.594	0.502	0.432	0.604
646149	0.594	0.384	0.35	0.408
647966	0.594	0.444	0.462	0.53
658994	0.594	0.324	0.262	0.324
665365	0.594	0.316	0.328	0.352
668380	0.594	0.506	0.454	0.62
668832	0.594	0.45	0.468	0.6
668841	0.594	0.504	0.49	0.616
682622	0.594	0.368	0.314	0.4
689140	0.594	0.49	0.472	0.616
704587	0.594	0.3	0.362	0.39
706832	0.594	0.384	0.374	0.408
707186	0.594	0.476	0.398	0.464
719484	0.594	0.332	0.378	0.344
720293	0.594	0.356	0.384	0.346
720708	0.594	0.432	0.38	0.528
726178	0.594	0.284	0.324	0.39
729211	0.594	0.346	0.332	0.336
734599	0.594	0.338	0.35	0.318
735540	0.594	0.456	0.374	0.552
748695	0.594	0.34	0.376	0.462
750873	0.594	0.4	0.426	0.47
751620	0.594	0.368	0.406	0.43
761421	0.594	0.566	0.46	0.684
767158	0.594	0.292	0.288	0.346
767160	0.594	0.292	0.288	0.346
767161	0.594	0.292	0.288	0.346
91771	0.592	0.354	0.372	0.348
97338	0.592	0.352	0.372	0.348
141540	0.592	0.414	0.362	0.414
295661	0.592	0.424	0.386	0.422
301477	0.592	0.422	0.376	0.452
324579	0.592	0.326	0.396	0.34
620625	0.592	0.358	0.3	0.39
620677	0.592	0.28	0.29	0.338
623905	0.592	0.498	0.472	0.616
628420	0.592	0.33	0.37	0.464
630981	0.592	0.322	0.338	0.37
633359	0.592	0.39	0.386	0.524
637921	0.592	0.45	0.458	0.546
640679	0.592	0.438	0.456	0.572
650717	0.592	0.428	0.424	0.434
651922	0.592	0.316	0.288	0.306
677675	0.592	0.444	0.42	0.548
680115	0.592	0.334	0.38	0.37
682818	0.592	0.42	0.414	0.598
686050	0.592	0.304	0.35	0.424
688078	0.592	0.36	0.33	0.424
691696	0.592	0.368	0.362	0.506
695618	0.592	0.312	0.32	0.32
701822	0.592	0.502	0.404	0.512
704617	0.592	0.398	0.41	0.432
704619	0.592	0.398	0.388	0.398
704646	0.592	0.41	0.444	0.482
712237	0.592	0.362	0.39	0.432
718164	0.592	0.37	0.34	0.414
733340	0.592	0.348	0.304	0.374
743430	0.592	0.372	0.354	0.386
753427	0.592	0.4	0.418	0.472
757968	0.592	0.294	0.286	0.342
767157	0.592	0.296	0.29	0.348
135035	0.59	0.444	0.396	0.466
178265	0.59	0.226	0.364	0.328
339276	0.59	0.444	0.396	0.466
357503	0.59	0.362	0.324	0.414
633920	0.59	0.46	0.452	0.574
637714	0.59	0.46	0.462	0.584
637918	0.59	0.454	0.424	0.532
640929	0.59	0.366	0.366	0.35
644078	0.59	0.516	0.486	0.588
644764	0.59	0.396	0.372	0.436
649812	0.59	0.518	0.484	0.634
653146	0.59	0.334	0.304	0.268
668423	0.59	0.316	0.298	0.344
669697	0.59	0.38	0.374	0.39
671044	0.59	0.45	0.44	0.476
671308	0.59	0.456	0.458	0.538
672435	0.59	0.312	0.37	0.376
673295	0.59	0.47	0.43	0.504
674508	0.59	0.336	0.394	0.432
681149	0.59	0.414	0.376	0.382
683833	0.59	0.472	0.392	0.51
695305	0.59	0.512	0.424	0.668
695409	0.59	0.372	0.412	0.444
703556	0.59	0.45	0.44	0.616
710410	0.59	0.54	0.41	0.642
711177	0.59	0.448	0.364	0.436
712411	0.59	0.354	0.332	0.42
713759	0.59	0.322	0.308	0.376
715080	0.59	0.358	0.37	0.406
716244	0.59	0.418	0.372	0.422
716943	0.59	0.344	0.4	0.412
720295	0.59	0.354	0.374	0.332
720296	0.59	0.354	0.374	0.332
720485	0.59	0.476	0.442	0.532
730231	0.59	0.348	0.316	0.35
743562	0.59	0.262	0.326	0.26
749151	0.59	0.388	0.36	0.428
165260	0.588	0.334	0.348	0.426
614937	0.588	0.332	0.418	0.386
622492	0.588	0.406	0.366	0.37
623867	0.588	0.48	0.456	0.634
631733	0.588	0.464	0.4	0.592
634668	0.588	0.398	0.412	0.522
635333	0.588	0.406	0.39	0.408
637629	0.588	0.29	0.312	0.336
646971	0.588	0.534	0.476	0.628
651782	0.588	0.418	0.376	0.454
655894	0.588	0.538	0.492	0.586
657282	0.588	0.372	0.344	0.342
658778	0.588	0.368	0.342	0.39
671310	0.588	0.418	0.438	0.484
682694	0.588	0.272	0.346	0.39
689412	0.588	0.294	0.394	0.314
690635	0.588	0.38	0.37	0.404
697266	0.588	0.572	0.418	0.568
700435	0.588	0.288	0.304	0.348
704216	0.588	0.36	0.336	0.424
704615	0.588	0.486	0.378	0.476
711871	0.588	0.41	0.454	0.492
715481	0.588	0.384	0.362	0.42
716947	0.588	0.37	0.404	0.426
749384	0.588	0.348	0.426	0.43
752893	0.588	0.348	0.396	0.44
350629	0.586	0.384	0.308	0.382
521777	0.586	0.406	0.41	0.454
623154	0.586	0.506	0.424	0.596
625515	0.586	0.288	0.344	0.302
626317	0.586	0.386	0.33	0.382
633650	0.586	0.528	0.444	0.668
634648	0.586	0.498	0.49	0.598
642328	0.586	0.47	0.408	0.556
642576	0.586	0.45	0.434	0.588
645587	0.586	0.43	0.362	0.486
647116	0.586	0.31	0.392	0.346
648769	0.586	0.414	0.374	0.386
650984	0.586	0.428	0.376	0.458
666389	0.586	0.278	0.34	0.302
676442	0.586	0.312	0.346	0.272
682935	0.586	0.366	0.358	0.412
683898	0.586	0.362	0.4	0.358
685822	0.586	0.378	0.446	0.57
686238	0.586	0.474	0.422	0.534
686385	0.586	0.28	0.382	0.288
690748	0.586	0.41	0.438	0.44
695395	0.586	0.352	0.378	0.406
695406	0.586	0.326	0.38	0.386
700481	0.586	0.288	0.262	0.322
700482	0.586	0.296	0.254	0.344
701204	0.586	0.384	0.388	0.47
701633	0.586	0.274	0.286	0.324
704620	0.586	0.416	0.37	0.396
706833	0.586	0.394	0.412	0.496
711113	0.586	0.318	0.364	0.358
720303	0.586	0.348	0.374	0.354
720306	0.586	0.348	0.374	0.354
726263	0.586	0.304	0.354	0.342
727038	0.586	0.456	0.376	0.422
765766	0.586	0.358	0.378	0.424
766057	0.586	0.414	0.412	0.452
93419	0.584	0.396	0.35	0.436
179834	0.584	0.478	0.446	0.52
308606	0.584	0.392	0.396	0.44
618571	0.584	0.39	0.414	0.416
625514	0.584	0.274	0.316	0.306
630509	0.584	0.306	0.342	0.34
634802	0.584	0.318	0.374	0.382
638855	0.584	0.32	0.354	0.422
640680	0.584	0.478	0.47	0.552
641162	0.584	0.362	0.358	0.474
665874	0.584	0.482	0.402	0.602
672670	0.584	0.306	0.362	0.32
681712	0.584	0.37	0.374	0.356
683403	0.584	0.486	0.384	0.592
695403	0.584	0.316	0.382	0.372
697161	0.584	0.392	0.394	0.536
697164	0.584	0.35	0.406	0.526
702121	0.584	0.494	0.494	0.658
703555	0.584	0.43	0.422	0.608
704618	0.584	0.42	0.404	0.436
706153	0.584	0.478	0.406	0.648
706481	0.584	0.358	0.37	0.326
709753	0.584	0.314	0.362	0.362
715134	0.584	0.378	0.396	0.488
722990	0.584	0.404	0.4	0.508
726367	0.584	0.526	0.426	0.608
727086	0.584	0.422	0.378	0.374
742851	0.584	0.314	0.346	0.336
753938	0.584	0.306	0.274	0.284
765762	0.584	0.384	0.378	0.424
766133	0.584	0.334	0.378	0.392
620595	0.582	0.358	0.376	0.412
623155	0.582	0.504	0.432	0.592
628677	0.582	0.438	0.402	0.5
631798	0.582	0.38	0.412	0.446
633975	0.582	0.532	0.476	0.674
636858	0.582	0.384	0.354	0.344
639745	0.582	0.45	0.416	0.456
642018	0.582	0.474	0.442	0.566
642280	0.582	0.494	0.428	0.536
642281	0.582	0.536	0.45	0.616
642636	0.582	0.35	0.37	0.388
643740	0.582	0.362	0.418	0.448
644618	0.582	0.47	0.418	0.482
646376	0.582	0.294	0.332	0.344
649579	0.582	0.324	0.356	0.376
668851	0.582	0.482	0.476	0.602
674220	0.582	0.334	0.39	0.362
674560	0.582	0.45	0.452	0.446
674565	0.582	0.416	0.398	0.374
680116	0.582	0.336	0.376	0.366
697653	0.582	0.382	0.404	0.416
699740	0.582	0.466	0.46	0.594
701639	0.582	0.266	0.27	0.318
703553	0.582	0.522	0.44	0.698
704539	0.582	0.396	0.402	0.476
704575	0.582	0.624	0.46	0.656
704585	0.582	0.658	0.504	0.7
704636	0.582	0.404	0.47	0.514
704647	0.582	0.398	0.45	0.492
727081	0.582	0.418	0.384	0.362
727084	0.582	0.5	0.394	0.458
728322	0.582	0.446	0.388	0.372
37641	0.58	0.462	0.418	0.542
289487	0.58	0.45	0.408	0.506
312033	0.58	0.466	0.366	0.472
319518	0.58	0.342	0.382	0.364
624426	0.58	0.494	0.48	0.626
627872	0.58	0.386	0.472	0.464
630840	0.58	0.37	0.36	0.428
636091	0.58	0.45	0.438	0.558
637614	0.58	0.39	0.448	0.522
641258	0.58	0.274	0.33	0.326
642290	0.58	0.442	0.412	0.5
644075	0.58	0.528	0.43	0.59
644964	0.58	0.542	0.494	0.612
658336	0.58	0.514	0.458	0.622
668425	0.58	0.28	0.282	0.29
670678	0.58	0.402	0.406	0.574
674549	0.58	0.51	0.396	0.63
676611	0.58	0.352	0.366	0.396
679588	0.58	0.356	0.332	0.344
681747	0.58	0.548	0.438	0.582
686051	0.58	0.442	0.426	0.566
686130	0.58	0.476	0.46	0.604
686497	0.58	0.248	0.286	0.304
695585	0.58	0.364	0.302	0.31
700320	0.58	0.33	0.304	0.316
700434	0.58	0.292	0.292	0.346
703034	0.58	0.378	0.338	0.374
706152	0.58	0.496	0.422	0.668
706829	0.58	0.314	0.366	0.354
708403	0.58	0.438	0.442	0.494
712400	0.58	0.446	0.4	0.442
715436	0.58	0.386	0.376	0.496
721179	0.58	0.318	0.356	0.314
736043	0.58	0.488	0.396	0.566
740413	0.58	0.326	0.334	0.296
747286	0.58	0.442	0.368	0.44
754147	0.58	0.506	0.426	0.518
32992	0.578	0.41	0.368	0.42
216128	0.578	0.38	0.39	0.39
285115	0.578	0.492	0.408	0.52
606194	0.578	0.37	0.396	0.412
612112	0.578	0.336	0.336	0.322
617594	0.578	0.344	0.4	0.4
623543	0.578	0.382	0.3	0.336
624672	0.578	0.41	0.366	0.412
625894	0.578	0.5	0.432	0.632
628503	0.578	0.352	0.384	0.32
628671	0.578	0.478	0.424	0.54
628904	0.578	0.324	0.356	0.394
629731	0.578	0.364	0.384	0.392
634487	0.578	0.5	0.52	0.606
641142	0.578	0.456	0.46	0.518
642523	0.578	0.316	0.38	0.314
644961	0.578	0.57	0.452	0.614
647964	0.578	0.41	0.414	0.492
649467	0.578	0.28	0.34	0.324
651850	0.578	0.524	0.416	0.558
675207	0.578	0.356	0.308	0.398
675263	0.578	0.4	0.384	0.384
676677	0.578	0.432	0.418	0.47
676678	0.578	0.384	0.366	0.428
683482	0.578	0.392	0.382	0.406
684443	0.578	0.284	0.322	0.302
688076	0.578	0.338	0.322	0.308
691425	0.578	0.422	0.414	0.47
692364	0.578	0.408	0.41	0.524
699784	0.578	0.542	0.422	0.626
699786	0.578	0.542	0.422	0.626
700483	0.578	0.276	0.264	0.338
704218	0.578	0.38	0.39	0.468
704648	0.578	0.406	0.456	0.478
705149	0.578	0.31	0.374	0.324
706151	0.578	0.494	0.432	0.652
715669	0.578	0.246	0.29	0.266
720709	0.578	0.524	0.444	0.636
736756	0.578	0.458	0.406	0.478
746807	0.578	0.56	0.518	0.716
750034	0.578	0.47	0.358	0.452
753941	0.578	0.28	0.38	0.362
759850	0.578	0.348	0.382	0.314
325663	0.576	0.354	0.312	0.406
334387	0.576	0.436	0.414	0.474
345715	0.576	0.292	0.384	0.306
606458	0.576	0.386	0.354	0.342
620676	0.576	0.288	0.284	0.316
627183	0.576	0.376	0.38	0.442
628242	0.576	0.404	0.406	0.49
628881	0.576	0.338	0.324	0.354
633792	0.576	0.374	0.37	0.402
634677	0.576	0.378	0.392	0.516
635689	0.576	0.336	0.296	0.316
637201	0.576	0.46	0.404	0.492
640227	0.576	0.336	0.368	0.332
642287	0.576	0.526	0.432	0.572
642315	0.576	0.472	0.374	0.52
642580	0.576	0.364	0.408	0.504
644050	0.576	0.276	0.334	0.32
644055	0.576	0.246	0.356	0.316
645018	0.576	0.384	0.362	0.51
645379	0.576	0.356	0.324	0.334
645597	0.576	0.506	0.41	0.628
646374	0.576	0.344	0.32	0.294
648534	0.576	0.366	0.428	0.458
653144	0.576	0.296	0.28	0.282
664160	0.576	0.322	0.388	0.37
667563	0.576	0.362	0.34	0.394
667718	0.576	0.372	0.362	0.414
668606	0.576	0.37	0.354	0.296
674347	0.576	0.488	0.384	0.512
676836	0.576	0.366	0.332	0.404
682086	0.576	0.416	0.402	0.504
686239	0.576	0.456	0.43	0.572
686240	0.576	0.478	0.438	0.522
695401	0.576	0.32	0.378	0.366
695404	0.576	0.368	0.404	0.414
699229	0.576	0.544	0.412	0.55
702429	0.576	0.458	0.406	0.494
703035	0.576	0.37	0.326	0.334
706019	0.576	0.462	0.37	0.482
706154	0.576	0.484	0.39	0.624
707847	0.576	0.524	0.472	0.662
709484	0.576	0.474	0.436	0.59
710097	0.576	0.348	0.346	0.354
716946	0.576	0.364	0.412	0.46
721387	0.576	0.284	0.302	0.316
727083	0.576	0.476	0.4	0.466
728459	0.576	0.43	0.426	0.51
736753	0.576	0.512	0.4	0.488
742805	0.576	0.406	0.392	0.458
743385	0.576	0.366	0.404	0.402
752892	0.576	0.358	0.384	0.462
762148	0.576	0.362	0.394	0.35
766257	0.576	0.468	0.388	0.428
5548	0.574	0.346	0.374	0.434
324065	0.574	0.232	0.29	0.286
629739	0.574	0.472	0.412	0.492
630508	0.574	0.286	0.308	0.3
630908	0.574	0.544	0.5	0.622
631308	0.574	0.476	0.444	0.546
632182	0.574	0.45	0.4	0.588
637919	0.574	0.476	0.426	0.538
640081	0.574	0.422	0.422	0.506
640673	0.574	0.458	0.45	0.556
642025	0.574	0.458	0.422	0.556
648771	0.574	0.426	0.338	0.42
649818	0.574	0.504	0.478	0.604
650386	0.574	0.324	0.364	0.392
651688	0.574	0.444	0.362	0.456
652261	0.574	0.508	0.472	0.598
658882	0.574	0.348	0.346	0.402
664874	0.574	0.352	0.37	0.356
665005	0.574	0.51	0.442	0.604
668035	0.574	0.32	0.284	0.35
673309	0.574	0.32	0.406	0.36
674562	0.574	0.434	0.45	0.452
677645	0.574	0.252	0.314	0.306
681749	0.574	0.532	0.38	0.548
681964	0.574	0.442	0.446	0.566
689185	0.574	0.59	0.466	0.632
694874	0.574	0.522	0.454	0.658
701821	0.574	0.52	0.412	0.492
704638	0.574	0.4	0.454	0.538
707183	0.574	0.476	0.404	0.488
711706	0.574	0.502	0.43	0.634
716966	0.574	0.358	0.39	0.464
732752	0.574	0.386	0.412	0.51
734946	0.574	0.462	0.354	0.45
762105	0.574	0.434	0.422	0.616
88927	0.572	0.256	0.358	0.314
189487	0.572	0.36	0.384	0.374
609700	0.572	0.354	0.386	0.402
617595	0.572	0.388	0.298	0.36
630315	0.572	0.504	0.396	0.606
630702	0.572	0.41	0.394	0.516
634493	0.572	0.476	0.464	0.56
640685	0.572	0.4	0.376	0.424
641431	0.572	0.434	0.434	0.488
642329	0.572	0.502	0.432	0.608
642569	0.572	0.366	0.366	0.412
642912	0.572	0.352	0.368	0.468
642913	0.572	0.34	0.36	0.436
648609	0.572	0.414	0.36	0.546
657017	0.572	0.522	0.46	0.578
668013	0.572	0.308	0.28	0.336
668914	0.572	0.358	0.356	0.316
671175	0.572	0.462	0.39	0.548
674498	0.572	0.37	0.412	0.474
685927	0.572	0.468	0.462	0.59
690736	0.572	0.35	0.346	0.384
691098	0.572	0.294	0.318	0.396
697169	0.572	0.332	0.38	0.4
697233	0.572	0.524	0.454	0.672
701638	0.572	0.288	0.27	0.34
703552	0.572	0.472	0.412	0.692
704616	0.572	0.492	0.384	0.45
706155	0.572	0.48	0.402	0.642
714688	0.572	0.358	0.378	0.352
720300	0.572	0.358	0.366	0.346
744331	0.572	0.322	0.302	0.324
748900	0.572	0.426	0.436	0.474
750325	0.572	0.316	0.332	0.328
753164	0.572	0.474	0.454	0.494
259968	0.57	0.34	0.4	0.356
332596	0.57	0.346	0.366	0.366
407809	0.57	0.272	0.362	0.348
613575	0.57	0.292	0.328	0.322
615484	0.57	0.352	0.388	0.404
624417	0.57	0.454	0.444	0.526
629606	0.57	0.472	0.45	0.486
632385	0.57	0.29	0.344	0.338
637630	0.57	0.37	0.428	0.474
673353	0.57	0.294	0.32	0.328
673806	0.57	0.446	0.424	0.474
675773	0.57	0.318	0.356	0.424
679217	0.57	0.392	0.36	0.472
686232	0.57	0.514	0.454	0.622
701636	0.57	0.284	0.262	0.332
710403	0.57	0.472	0.362	0.608
715988	0.57	0.406	0.422	0.34
727085	0.57	0.382	0.356	0.364
742846	0.57	0.286	0.344	0.314
124669	0.568	0.382	0.382	0.418
158378	0.568	0.376	0.342	0.46
165563	0.568	0.35	0.328	0.386
623520	0.568	0.374	0.344	0.32
625732	0.568	0.452	0.478	0.546
630913	0.568	0.492	0.448	0.606
631678	0.568	0.56	0.466	0.648
633395	0.568	0.47	0.44	0.558
637904	0.568	0.326	0.342	0.382
638856	0.568	0.224	0.296	0.284
640678	0.568	0.464	0.458	0.542
641828	0.568	0.452	0.38	0.49
642015	0.568	0.436	0.398	0.514
642284	0.568	0.5	0.434	0.56
644047	0.568	0.312	0.352	0.396
651852	0.568	0.486	0.428	0.538
664159	0.568	0.306	0.378	0.352
666693	0.568	0.332	0.328	0.354
666695	0.568	0.344	0.326	0.346
667560	0.568	0.348	0.33	0.386
667901	0.568	0.474	0.414	0.602
673352	0.568	0.292	0.324	0.332
676784	0.568	0.264	0.3	0.3
676796	0.568	0.274	0.35	0.33
680112	0.568	0.384	0.378	0.43
682518	0.568	0.398	0.45	0.592
689137	0.568	0.594	0.486	0.668
690751	0.568	0.446	0.344	0.478
695402	0.568	0.298	0.37	0.366
709752	0.568	0.324	0.332	0.348
711731	0.568	0.518	0.444	0.684
713733	0.568	0.526	0.44	0.7
713761	0.568	0.348	0.328	0.392
720294	0.568	0.33	0.362	0.336
720297	0.568	0.336	0.346	0.318
752811	0.568	0.356	0.324	0.37
60678	0.566	0.324	0.378	0.338
610385	0.566	0.396	0.354	0.392
615602	0.566	0.414	0.35	0.446
633643	0.566	0.504	0.43	0.66
640242	0.566	0.36	0.37	0.414
641103	0.566	0.38	0.368	0.336
643787	0.566	0.488	0.414	0.566
644774	0.566	0.428	0.402	0.462
645323	0.566	0.566	0.488	0.638
652603	0.566	0.352	0.376	0.438
656254	0.566	0.37	0.348	0.39
660685	0.566	0.342	0.382	0.36
668448	0.566	0.274	0.344	0.302
674559	0.566	0.452	0.446	0.486
675855	0.566	0.216	0.262	0.268
676785	0.566	0.284	0.344	0.326
676786	0.566	0.286	0.312	0.316
681323	0.566	0.362	0.422	0.378
682930	0.566	0.502	0.452	0.632
690752	0.566	0.476	0.378	0.554
691698	0.566	0.274	0.362	0.306
693768	0.566	0.404	0.402	0.544
695398	0.566	0.376	0.402	0.414
698598	0.566	0.372	0.392	0.344
702112	0.566	0.472	0.48	0.62
703038	0.566	0.368	0.326	0.328
710353	0.566	0.334	0.348	0.332
710487	0.566	0.526	0.378	0.664
722397	0.566	0.4	0.372	0.424
722829	0.566	0.25	0.286	0.29
724656	0.566	0.426	0.384	0.57
727727	0.566	0.362	0.31	0.402
728450	0.566	0.468	0.448	0.526
736189	0.566	0.572	0.462	0.612
292440	0.564	0.378	0.372	0.344
317629	0.564	0.502	0.444	0.716
612111	0.564	0.332	0.34	0.334
622072	0.564	0.29	0.316	0.31
628674	0.564	0.484	0.402	0.54
630697	0.564	0.292	0.326	0.336
630842	0.564	0.362	0.358	0.392
632019	0.564	0.492	0.45	0.558
633398	0.564	0.634	0.49	0.748
642006	0.564	0.404	0.326	0.498
642283	0.564	0.534	0.456	0.612
644471	0.564	0.48	0.42	0.616
645876	0.564	0.358	0.366	0.398
650778	0.564	0.278	0.37	0.314
657132	0.564	0.322	0.39	0.34
657871	0.564	0.344	0.326	0.336
666682	0.564	0.448	0.474	0.494
670388	0.564	0.322	0.278	0.422
675593	0.564	0.24	0.262	0.238
680105	0.564	0.342	0.386	0.354
685964	0.564	0.402	0.382	0.464
686469	0.564	0.38	0.44	0.398
694877	0.564	0.254	0.29	0.26
695397	0.564	0.368	0.41	0.412
704622	0.564	0.476	0.462	0.624
706018	0.564	0.456	0.384	0.476
706738	0.564	0.502	0.46	0.562
712420	0.564	0.52	0.494	0.574
723431	0.564	0.384	0.374	0.458
743884	0.564	0.42	0.43	0.498
753867	0.564	0.39	0.37	0.39
761083	0.564	0.512	0.45	0.578
763544	0.564	0.43	0.36	0.434
764264	0.564	0.288	0.366	0.312
88915	0.562	0.404	0.356	0.438
163299	0.562	0.304	0.366	0.31
627694	0.562	0.38	0.358	0.402
628421	0.562	0.312	0.36	0.44
634675	0.562	0.416	0.406	0.534
640644	0.562	0.414	0.356	0.482
642023	0.562	0.458	0.398	0.53
645883	0.562	0.422	0.4	0.46
650777	0.562	0.322	0.4	0.418
652262	0.562	0.562	0.48	0.608
654291	0.562	0.416	0.358	0.382
654626	0.562	0.486	0.442	0.53
656177	0.562	0.328	0.376	0.304
672554	0.562	0.446	0.368	0.478
676439	0.562	0.414	0.404	0.454
678057	0.562	0.36	0.394	0.436
678353	0.562	0.318	0.298	0.28
681727	0.562	0.514	0.396	0.568
685189	0.562	0.384	0.334	0.426
685421	0.562	0.556	0.45	0.528
687543	0.562	0.466	0.39	0.558
693044	0.562	0.59	0.482	0.652
693448	0.562	0.47	0.392	0.48
695405	0.562	0.376	0.46	0.452
697167	0.562	0.304	0.372	0.378
698456	0.562	0.426	0.504	0.52
699228	0.562	0.556	0.422	0.628
699772	0.562	0.364	0.376	0.372
703037	0.562	0.35	0.332	0.376
706006	0.562	0.466	0.338	0.434
[truncated: 36,913 more rows]

## Sheet: on-off target analysis
	TARGETS
NCI structures	DASHIV-1P	DASALK	DASEGFR	DASIGF1R	DASc	On/off-target score
669704	0.742	0.28	0.314	0.302	0.0265518	27.9453	20 selected structures
713591	0.7	0.288	0.312	0.28	0.0251597	27.8223
669814	0.828	0.286	0.36	0.316	0.0325354	25.4492
672457	0.856	0.294	0.344	0.334	0.0337794	25.3409
720458	0.74	0.282	0.352	0.296	0.0293821	25.1854
716698	0.842	0.288	0.352	0.33	0.0334541	25.1688
694866	0.736	0.284	0.346	0.322	0.031641	23.261
670360	0.852	0.314	0.358	0.326	0.0366463	23.2493
716693	0.824	0.306	0.352	0.33	0.035545	23.1819
672446	0.77	0.29	0.342	0.336	0.0333245	23.1061
716688	0.764	0.312	0.348	0.306	0.0332243	22.9952
679680	0.872	0.316	0.362	0.334	0.0382069	22.8231
713587	0.734	0.326	0.31	0.322	0.0325413	22.5559
716697	0.802	0.324	0.35	0.314	0.0356076	22.5233
668429	0.786	0.274	0.362	0.354	0.0351125	22.3852
669663	0.754	0.292	0.358	0.324	0.0338697	22.2618
688351	0.806	0.304	0.342	0.352	0.0365967	22.0238
717708	0.714	0.31	0.34	0.312	0.0328848	21.7122
716694	0.816	0.316	0.372	0.32	0.0376166	21.6925
710835	0.772	0.306	0.344	0.34	0.0357898	21.5704
636875	0.704	0.292	0.34	0.332	0.032961	21.3586
670350	0.742	0.29	0.334	0.36	0.0348696	21.2793
734971	0.724	0.316	0.34	0.328	0.0352403	20.5446
735542	0.722	0.294	0.354	0.342	0.035594	20.2843
668900	0.718	0.302	0.358	0.328	0.0354621	20.247
668901	0.718	0.302	0.358	0.328	0.0354621	20.247
637637	0.712	0.284	0.392	0.316	0.0351796	20.239
655365	0.706	0.306	0.34	0.34	0.0353736	19.9584
227186	0.726	0.286	0.378	0.342	0.0369729	19.636
665809	0.774	0.322	0.364	0.34	0.0398507	19.4225
668422	0.87	0.314	0.364	0.392	0.044804	19.4179
679679	0.898	0.338	0.358	0.39	0.0471916	19.0288
717710	0.782	0.322	0.372	0.348	0.0416848	18.7598
672454	0.816	0.352	0.34	0.366	0.0438029	18.6289
665808	0.75	0.324	0.362	0.344	0.0403471	18.5887
692371	0.744	0.31	0.378	0.342	0.0400756	18.5649
694855	0.822	0.308	0.358	0.402	0.0443261	18.5444
679184	0.744	0.362	0.31	0.364	0.0408481	18.2138
672658	0.728	0.316	0.374	0.34	0.0401826	18.1173
735541	0.734	0.314	0.356	0.364	0.0406894	18.0391
674506	0.746	0.268	0.398	0.388	0.0413856	18.0256
717707	0.794	0.35	0.358	0.354	0.0443562	17.9005
734978	0.772	0.326	0.36	0.368	0.0431885	17.8751
672668	0.806	0.296	0.412	0.37	0.0451222	17.8626
642195	0.768	0.36	0.324	0.37	0.0431568	17.7956
733506	0.722	0.308	0.36	0.366	0.0405821	17.7911
669821	0.744	0.348	0.334	0.36	0.0418435	17.7805
670358	0.832	0.32	0.354	0.414	0.0468979	17.7407
672453	0.866	0.342	0.378	0.378	0.0488663	17.7218
719209	0.724	0.354	0.358	0.324	0.0410612	17.6322
677663	0.726	0.314	0.356	0.37	0.0413601	17.5532
653260	0.734	0.354	0.342	0.346	0.0418895	17.5223
703866	0.732	0.304	0.37	0.372	0.0418426	17.4941
684710	0.704	0.322	0.35	0.36	0.040572	17.3519
668460	0.708	0.3	0.374	0.364	0.0408408	17.3356
669702	0.712	0.314	0.332	0.394	0.0410737	17.3347
603831	0.71	0.294	0.356	0.392	0.0410283	17.3051
668579	0.756	0.294	0.378	0.4	0.0444528	17.0068
381101	0.712	0.34	0.356	0.346	0.0418798	17.001
744335	0.7	0.332	0.334	0.372	0.0412503	16.9696
672434	0.8	0.346	0.374	0.366	0.0473619	16.8912
677674	0.838	0.356	0.366	0.386	0.0502943	16.6619
651714	0.86	0.358	0.376	0.386	0.0519587	16.5516
625873	0.708	0.328	0.364	0.36	0.0429811	16.4723
694882	0.732	0.332	0.37	0.362	0.0444681	16.4612
729649	0.708	0.3	0.364	0.394	0.0430248	16.4556
684438	0.752	0.322	0.378	0.376	0.0457652	16.4317
693184	0.844	0.356	0.378	0.388	0.0522124	16.1647
634669	0.752	0.35	0.37	0.36	0.04662	16.1304
716914	0.754	0.338	0.376	0.37	0.0470226	16.0349
655331	0.728	0.354	0.358	0.362	0.045877	15.8685
737788	0.752	0.318	0.4	0.374	0.0475728	15.8074
716915	0.764	0.324	0.372	0.402	0.0484523	15.7681
647763	0.764	0.346	0.396	0.356	0.0487777	15.6629
724858	0.712	0.348	0.346	0.38	0.045755	15.5611
620616	0.704	0.322	0.328	0.43	0.0454149	15.5015
655092	0.8	0.342	0.384	0.396	0.0520059	15.3829
655097	0.8	0.342	0.384	0.396	0.0520059	15.3829
618048	0.704	0.352	0.348	0.374	0.0458135	15.3666
688358	0.76	0.364	0.338	0.408	0.0501971	15.1403
740600	0.726	0.324	0.398	0.376	0.0484859	14.9734
129922	0.74	0.384	0.348	0.37	0.0494438	14.9665
753975	0.752	0.322	0.404	0.388	0.0504741	14.8987
721391	0.792	0.332	0.396	0.406	0.0533776	14.8377
625320	0.746	0.386	0.376	0.348	0.0505073	14.7701
642311	0.706	0.344	0.374	0.372	0.04786	14.7513
740601	0.72	0.32	0.412	0.372	0.0490445	14.6806
651421	0.768	0.358	0.354	0.414	0.0524671	14.6378
665811	0.788	0.35	0.412	0.376	0.0542192	14.5336
693409	0.846	0.354	0.422	0.39	0.0582613	14.5208
236657	0.798	0.334	0.418	0.394	0.0550071	14.5072
649242	0.734	0.342	0.348	0.426	0.0507008	14.4771
744763	0.778	0.342	0.402	0.392	0.0538937	14.4358
613009	0.768	0.352	0.422	0.364	0.05407	14.2038
688363	0.788	0.356	0.408	0.382	0.0554847	14.2021
709358	0.732	0.376	0.366	0.376	0.0517436	14.1467
743564	0.732	0.346	0.394	0.38	0.0518031	14.1304
684440	0.72	0.352	0.37	0.392	0.0510541	14.1027
646776	0.752	0.366	0.39	0.374	0.0533848	14.0864
749600	0.722	0.326	0.4	0.394	0.0513776	14.0528
699763	0.768	0.406	0.36	0.374	0.0546638	14.0495
674091	0.7	0.342	0.384	0.38	0.0499046	14.0268
737787	0.772	0.342	0.41	0.394	0.0552467	13.9737
646378	0.708	0.368	0.388	0.356	0.0508311	13.9285
728035	0.724	0.346	0.356	0.422	0.0519803	13.9284
748653	0.792	0.338	0.386	0.436	0.056884	13.9231
712675	0.744	0.37	0.356	0.406	0.0534783	13.9122
735029	0.78	0.356	0.38	0.416	0.0562765	13.8601
360034	0.742	0.344	0.404	0.388	0.0539227	13.7604
701267	0.808	0.354	0.42	0.396	0.0588773	13.7235
3360	0.766	0.344	0.394	0.412	0.0558408	13.7176
269756	0.732	0.338	0.382	0.414	0.053454	13.694
672142	0.838	0.384	0.364	0.438	0.0612219	13.6879
52947	0.764	0.338	0.398	0.416	0.055962	13.6521
688350	0.808	0.36	0.388	0.424	0.0592243	13.643
671896	0.778	0.35	0.394	0.416	0.0573664	13.5619
765371	0.716	0.378	0.376	0.372	0.0528716	13.5422
743565	0.734	0.348	0.396	0.394	0.0542964	13.5184
682309	0.702	0.356	0.364	0.402	0.0520928	13.476
679682	0.784	0.378	0.4	0.386	0.0583632	13.4331
736167	0.708	0.37	0.368	0.388	0.0528301	13.4015
721395	0.816	0.35	0.418	0.418	0.0611534	13.3435
153858	0.706	0.346	0.398	0.386	0.0531553	13.2818
69294	0.716	0.392	0.366	0.376	0.0539455	13.2727
646368	0.796	0.37	0.42	0.386	0.0599844	13.2701
735032	0.768	0.364	0.366	0.44	0.0586186	13.1017
623623	0.714	0.366	0.38	0.392	0.0545194	13.0963
669034	0.734	0.382	0.348	0.422	0.056099	13.084
721394	0.81	0.362	0.406	0.422	0.0620222	13.0598
721965	0.704	0.348	0.406	0.382	0.053972	13.0438
715546	0.732	0.35	0.38	0.422	0.056126	13.0421
656731	0.78	0.362	0.426	0.388	0.0598343	13.036
691094	0.748	0.38	0.38	0.398	0.0574712	13.0152
669701	0.766	0.388	0.388	0.392	0.0590133	12.9801
266186	0.72	0.346	0.412	0.39	0.0555953	12.9507
314018	0.804	0.374	0.424	0.392	0.0621618	12.934
77030	0.75	0.398	0.372	0.392	0.0580379	12.9226
688365	0.74	0.36	0.392	0.406	0.0572947	12.9157
721392	0.71	0.378	0.394	0.37	0.0551048	12.8845
713760	0.722	0.376	0.356	0.42	0.0562195	12.8425
665812	0.706	0.362	0.376	0.404	0.0549893	12.8389
681745	0.768	0.398	0.36	0.418	0.059891	12.8233
743134	0.758	0.336	0.388	0.454	0.0591871	12.8069
719736	0.712	0.364	0.388	0.394	0.0556454	12.7953
677670	0.758	0.364	0.388	0.42	0.0593174	12.7787
688883	0.78	0.388	0.382	0.412	0.061065	12.7733
697497	0.736	0.366	0.398	0.396	0.0576845	12.7591
656733	0.774	0.364	0.43	0.388	0.0607298	12.745
269757	0.724	0.348	0.396	0.414	0.0570525	12.6901
15628	0.702	0.408	0.346	0.392	0.0553379	12.6857
677672	0.758	0.364	0.388	0.426	0.0601648	12.5987
255111	0.716	0.362	0.424	0.372	0.0570975	12.5399
656587	0.78	0.4	0.376	0.418	0.0628672	12.4071
740201	0.72	0.382	0.38	0.4	0.058064	12.4001
690436	0.732	0.348	0.418	0.406	0.0590584	12.3945
732719	0.746	0.382	0.37	0.426	0.0602108	12.3898
683339	0.736	0.336	0.406	0.436	0.0594774	12.3745
766426	0.732	0.386	0.382	0.402	0.0592757	12.3491
627876	0.72	0.366	0.39	0.41	0.0585234	12.3028
332598	0.748	0.396	0.384	0.4	0.0608256	12.2975
717078	0.742	0.384	0.388	0.406	0.0604908	12.2663
617669	0.708	0.35	0.43	0.384	0.057792	12.2508
683782	0.788	0.374	0.4	0.43	0.064328	12.2497
721966	0.716	0.352	0.432	0.386	0.0586967	12.1983
679684	0.742	0.366	0.36	0.464	0.0611366	12.1367
695794	0.746	0.374	0.384	0.428	0.0614676	12.1365
710405	0.748	0.354	0.41	0.426	0.0618296	12.0978
330507	0.734	0.384	0.418	0.378	0.0606735	12.0975
320877	0.738	0.384	0.408	0.39	0.0611021	12.0781
651809	0.74	0.398	0.388	0.398	0.0614608	12.0402
754329	0.728	0.394	0.396	0.388	0.0605373	12.0256
649246	0.7	0.408	0.372	0.384	0.058282	12.0106
662199	0.718	0.382	0.41	0.382	0.0598288	12.0009
704200	0.728	0.392	0.378	0.41	0.0607522	11.9831
629229	0.7	0.372	0.38	0.416	0.0588058	11.9036
255105	0.74	0.406	0.446	0.344	0.0622901	11.8799
269760	0.73	0.352	0.41	0.426	0.0614803	11.8737
734979	0.722	0.376	0.362	0.448	0.0609782	11.8403
679685	0.742	0.368	0.364	0.468	0.0626895	11.8361
655471	0.726	0.37	0.356	0.468	0.061645	11.7771
670361	0.712	0.386	0.358	0.438	0.0605263	11.7635
270919	0.762	0.364	0.424	0.42	0.0648211	11.7554
747167	0.894	0.424	0.42	0.43	0.0765744	11.6749
407316	0.732	0.406	0.392	0.396	0.0630242	11.6146
742381	0.834	0.376	0.426	0.45	0.0720792	11.5706
409663	0.83	0.394	0.442	0.412	0.071749	11.5681
743122	0.732	0.352	0.39	0.462	0.0634234	11.5415
269754	0.74	0.358	0.398	0.45	0.0641178	11.5413
682307	0.72	0.378	0.39	0.424	0.0625061	11.5189
735204	0.78	0.376	0.408	0.442	0.0678063	11.5033
708388	0.78	0.396	0.378	0.456	0.0682577	11.4273
688347	0.82	0.394	0.414	0.44	0.071771	11.4252
724462	0.744	0.412	0.366	0.432	0.0651421	11.4212
625853	0.718	0.368	0.368	0.466	0.0631076	11.3774
677664	0.768	0.384	0.402	0.438	0.0676132	11.3587
668584	0.704	0.344	0.358	0.504	0.0620686	11.3423
712243	0.704	0.384	0.378	0.428	0.0621251	11.332
658871	0.776	0.432	0.348	0.456	0.0685532	11.3197
719122	0.718	0.418	0.38	0.402	0.0638537	11.2445
681965	0.7	0.354	0.402	0.44	0.0626155	11.1793
689201	0.822	0.386	0.406	0.47	0.0736565	11.1599
637618	0.702	0.364	0.406	0.426	0.062956	11.1506
679674	0.72	0.36	0.376	0.48	0.0649728	11.0816
246134	0.734	0.364	0.38	0.48	0.0663936	11.0553
747712	0.72	0.358	0.416	0.438	0.0652305	11.0378
87432	0.71	0.388	0.398	0.418	0.0645492	10.9994
244426	0.71	0.388	0.398	0.418	0.0645492	10.9994
645672	0.766	0.376	0.412	0.45	0.0697104	10.9883
726708	0.714	0.404	0.364	0.442	0.0649987	10.9848
709001	0.736	0.368	0.436	0.418	0.0670673	10.9741
665007	0.71	0.388	0.386	0.434	0.0649993	10.9232
649805	0.794	0.418	0.426	0.41	0.0730079	10.8755
645678	0.716	0.398	0.42	0.394	0.065861	10.8714
715989	0.738	0.406	0.412	0.406	0.0679124	10.8669
758253	0.748	0.392	0.382	0.462	0.0691817	10.8121
692353	0.7	0.348	0.414	0.45	0.0648324	10.7971
692372	0.764	0.412	0.36	0.478	0.070897	10.7762
673413	0.716	0.394	0.414	0.408	0.0665513	10.7586
745355	0.716	0.418	0.394	0.406	0.066865	10.7082
723740	0.79	0.366	0.42	0.48	0.0737856	10.7067
728073	0.77	0.392	0.414	0.444	0.0720559	10.6862
735031	0.814	0.374	0.414	0.492	0.0761793	10.6853
715457	0.776	0.416	0.414	0.422	0.0726785	10.6772
679438	0.71	0.412	0.4	0.406	0.0669088	10.6115
699799	0.756	0.406	0.416	0.422	0.0712741	10.6069
627875	0.718	0.336	0.392	0.514	0.0677	10.6056
720266	0.72	0.4	0.408	0.418	0.0682176	10.5545
333054	0.714	0.38	0.412	0.434	0.067947	10.5082
699797	0.706	0.43	0.374	0.418	0.0672228	10.5024
678156	0.738	0.414	0.412	0.412	0.070274	10.5017
706993	0.702	0.394	0.412	0.412	0.0668791	10.4965
699767	0.736	0.424	0.394	0.42	0.0701635	10.4898
330499	0.722	0.414	0.38	0.44	0.0692208	10.4304
609077	0.758	0.424	0.426	0.404	0.0729721	10.3875
710386	0.742	0.404	0.412	0.43	0.0715726	10.3671
681966	0.716	0.378	0.432	0.424	0.0692375	10.3412
672450	0.782	0.406	0.424	0.44	0.0757434	10.3243
269753	0.744	0.38	0.412	0.462	0.0723307	10.2861
59272	0.7	0.426	0.372	0.434	0.0687769	10.1778
743434	0.744	0.418	0.382	0.458	0.0731316	10.1734
754143	0.706	0.384	0.41	0.442	0.0695885	10.1454
627871	0.702	0.364	0.392	0.486	0.0693464	10.1231
764903	0.728	0.388	0.432	0.432	0.0724101	10.0538
717850	0.7	0.378	0.392	0.47	0.0696427	10.0513
709362	0.718	0.442	0.378	0.428	0.0715085	10.0408
705166	0.714	0.43	0.372	0.446	0.0713422	10.0081
717849	0.742	0.394	0.42	0.45	0.074466	9.96428
255109	0.702	0.424	0.402	0.414	0.0705655	9.94821
723742	0.74	0.372	0.404	0.496	0.0745428	9.92718
765376	0.746	0.392	0.43	0.446	0.0751778	9.92315
642572	0.706	0.37	0.424	0.454	0.0712235	9.91246
648060	0.806	0.402	0.434	0.47	0.082	9.82927
719121	0.71	0.44	0.378	0.438	0.0728482	9.7463
674086	0.71	0.414	0.424	0.418	0.073374	9.67645
669781	0.714	0.386	0.386	0.498	0.0742	9.62264
697395	0.716	0.406	0.394	0.466	0.0745432	9.60517
305978	0.718	0.398	0.402	0.468	0.0748781	9.58891
695308	0.734	0.422	0.4	0.456	0.0769728	9.53584
723741	0.704	0.376	0.406	0.484	0.0738855	9.52826
614936	0.724	0.398	0.436	0.438	0.0760053	9.52566
81403	0.738	0.448	0.388	0.446	0.0775255	9.51945
80998	0.726	0.446	0.394	0.436	0.0766157	9.47587
692343	0.744	0.392	0.428	0.468	0.0785192	9.47539
699758	0.762	0.456	0.4	0.442	0.0806208	9.45166
653514	0.702	0.434	0.416	0.418	0.0754674	9.30203
715332	0.782	0.408	0.392	0.526	0.0841263	9.29554
715333	0.782	0.408	0.392	0.526	0.0841263	9.29554
647086	0.766	0.418	0.434	0.456	0.0827239	9.25972
124147	0.706	0.406	0.398	0.472	0.0762695	9.25664
645671	0.724	0.39	0.442	0.456	0.0786053	9.21058
679517	0.748	0.438	0.398	0.466	0.081235	9.20786
717101	0.758	0.384	0.424	0.506	0.0823849	9.20072
725981	0.706	0.436	0.42	0.426	0.0780091	9.05022
723171	0.732	0.394	0.392	0.524	0.0809307	9.04477
704578	0.744	0.436	0.404	0.468	0.0824354	9.02525
665308	0.712	0.368	0.434	0.494	0.0788977	9.02434
637623	0.72	0.416	0.444	0.432	0.0797921	9.02345
637711	0.808	0.418	0.46	0.47	0.0903716	8.94086
727931	0.716	0.396	0.402	0.506	0.0805512	8.88876
680825	0.736	0.4	0.422	0.492	0.0830496	8.86217
680826	0.774	0.392	0.442	0.506	0.0876716	8.8284
663660	0.722	0.4	0.444	0.462	0.0820512	8.79938
743438	0.736	0.422	0.388	0.516	0.0844878	8.71132
684442	0.708	0.438	0.386	0.484	0.0818289	8.6522
627873	0.738	0.416	0.398	0.516	0.0854331	8.63834
694867	0.72	0.402	0.416	0.5	0.083616	8.61079
635546	0.714	0.394	0.452	0.468	0.0833452	8.56678
744332	0.718	0.444	0.4	0.474	0.0841824	8.5291
95090	0.798	0.432	0.454	0.478	0.0937492	8.51207
735799	0.72	0.444	0.412	0.468	0.0856103	8.4102
757436	0.718	0.422	0.402	0.506	0.0858399	8.36441
632026	0.756	0.434	0.416	0.502	0.0906331	8.34132
649816	0.75	0.396	0.452	0.508	0.0909279	8.24829
680824	0.776	0.402	0.452	0.522	0.0948495	8.18138
735824	0.742	0.442	0.424	0.486	0.0910803	8.14666
702123	0.726	0.402	0.45	0.494	0.0893646	8.12402
651854	0.752	0.462	0.43	0.466	0.0925756	8.12309
645666	0.712	0.408	0.396	0.548	0.0885393	8.04163
702421	0.702	0.402	0.418	0.522	0.0877148	8.00321
699771	0.732	0.458	0.418	0.486	0.0930418	7.86743
637707	0.746	0.428	0.448	0.496	0.095105	7.84396
686612	0.704	0.414	0.478	0.46	0.0910303	7.73369
689138	0.744	0.416	0.46	0.504	0.0964454	7.71421
692370	0.722	0.426	0.412	0.534	0.0937234	7.70352
649150	0.73	0.412	0.426	0.546	0.0958295	7.61769
665317	0.784	0.45	0.426	0.54	0.103518	7.57356
705939	0.712	0.432	0.478	0.456	0.0941622	7.56142
648857	0.71	0.404	0.424	0.55	0.0942128	7.53613
637681	0.738	0.438	0.462	0.488	0.0987497	7.47344
638067	0.716	0.438	0.428	0.518	0.0971063	7.37336
699417	0.722	0.44	0.424	0.53	0.0988768	7.30202
704573	0.804	0.452	0.44	0.56	0.111373	7.219
699774	0.746	0.484	0.414	0.516	0.103394	7.21512
637625	0.732	0.44	0.46	0.504	0.10201	7.1758
685410	0.794	0.43	0.432	0.596	0.110713	7.1717
638068	0.72	0.44	0.436	0.526	0.100908	7.13522
630357	0.734	0.446	0.448	0.518	0.103501	7.09175
642079	0.716	0.452	0.44	0.508	0.101031	7.08693
637633	0.754	0.436	0.472	0.52	0.107012	7.04595
650075	0.722	0.438	0.458	0.512	0.102709	7.02955
637678	0.718	0.434	0.45	0.524	0.102337	7.01602
730815	0.704	0.456	0.428	0.522	0.101878	6.91025
366739	0.816	0.502	0.474	0.514	0.122305	6.67183
707085	0.714	0.44	0.47	0.544	0.112499	6.34671
689200	0.764	0.5	0.444	0.56	0.12432	6.14543
637702	0.736	0.476	0.478	0.562	0.127871	5.75581
209835	0.732	0.49	0.492	0.53	0.127772	5.72894
175151	0.7	0.47	0.464	0.566	0.123433	5.67108
668833	0.714	0.47	0.466	0.578	0.126594	5.6401
174119	0.722	0.498	0.498	0.544	0.134914	5.35155

## Sheet: on-off analysis approved HIVPRi
APPROVED HIV-1 PRI	DASHIV-1P	DASALK	DASEGFR	DASIGF1R	DASc	On/off-target score
atazanavir	0.624	0.272	0.304	0.246	0.0203412	30.6766
lopinavir	0.816	0.332	0.332	0.316	0.0348308	23.4276
saquinavir	0.802	0.304	0.364	0.312	0.0345247	23.2298
tipranavir	0.616	0.294	0.304	0.312	0.0278853	22.0905
fosamprenavir	0.694	0.29	0.312	0.348	0.031487	22.0408
ritonavir	0.802	0.326	0.344	0.342	0.0383532	20.9109
darunavir	0.756	0.338	0.336	0.388	0.0440644	17.1567
indinavir	0.822	0.372	0.368	0.362	0.0495564	16.5872
nelfinavir	0.908	0.404	0.416	0.398	0.0668895	13.5746
amprenavir	0.738	0.412	0.374	0.492	0.0758113	9.7347
