# Supplementary material for: Off-Target-Based Design of Selective HIV-1 PROTEASE Inhibitors
Source: Int J Mol Sci. 2021 Jun 4;22(11):6070. doi: 10.3390/ijms22116070 (PMC8200130; doi:10.3390/ijms22116070)
Supplement: Supplementary file 1 [file ijms-22-06070-s001.zip › S2- Induced Fit Docking output matrix for the 20 selected NCI structures .xlsx]

## Sheet: IFD outputs
	1HVR (HIV1-PR)		6MX8 (ALK)		3W2S (EGFR)		5FXS (IGF1-R)		DIFFERENCES DOCKING SCORES ON - OFFs			Y
Structures	docking score	IFD score	docking score	IFD score	docking score	IFD score	docking score	IFD score	DS on - DS ALK	DS on - DS EGFR	DS on - DS IGF1-R
672457	-13.243	-430.376	-7.201	-605.292	-12.1	-675.4	-5.58	-383.639	-6.042	-1.143	-7.663	-4.94933
716697	-15.061	-439.048	-10.402	-615.334	-10.134	-679.858	-10.843	-395.718	-4.659	-4.927	-4.218	-4.60133
669704	-13.491	-438.606	-8.894	-614.762	-10.387	-680.854	-8.81	-393.55	-4.597	-3.104	-4.681	-4.12733
688351	-12.472	-431.583	-7.793	-608.72	-9.69	-673.572	-7.832	-387.064	-4.679	-2.782	-4.64	-4.03367
713587	-12.14	-430.773	-7.369	-606.621	-9.403	-675.306	-7.75	-386.826	-4.771	-2.737	-4.39	-3.966
717708	-13.491	-434.575	-9.435	-610.702	-11.361	-678.017	-8.512	-386.593	-4.056	-2.13	-4.979	-3.72167
669814	-13.015	-434.636	-8.874	-612.345	-12.401	-679.032	-8.786	-389.078	-4.141	-0.614	-4.229	-2.99467
720458	-13.947	-438.272	-11.763	-618.206	-11.278	-681.141	-9.957	-393.993	-2.184	-2.669	-3.99	-2.94767
668429	-13.596	-435.52	-10.445	-613.988	-9.689	-679.106	-12.265	-395.852	-3.151	-3.907	-1.331	-2.79633
716694	-13.193	-437.359	-9.924	-614.884	-11.126	-680.259	-10.39	-396.568	-3.269	-2.067	-2.803	-2.713
694866	-10.764	-428.851	-6.538	-606.238	-9.154	-674.095	-10.261	-387.288	-4.226	-1.61	-0.503	-2.113
710835	-12.14	-433.798	-8.584	-611.808	-10.343	-677.968	-11.559	-393.081	-3.556	-1.797	-0.581	-1.978
672446	-11.537	-429.862	-7.953	-609.091	-10.361	-674.869	-10.681	-390.607	-3.584	-1.176	-0.856	-1.872
713591	-11.908	-433.134	-10.173	-611.384	-10.717	-676.519	-9.711	-390.671	-1.735	-1.191	-2.197	-1.70767
679680	-11.451	-432.503	-9.041	-610.596	-10.604	-677.114	-9.616	-391.344	-2.41	-0.847	-1.835	-1.69733
716698	-12.895	-437.534	-10.232	-614.851	-12.723	-682.187	-10.65	-394.947	-2.663	-0.172	-2.245	-1.69333
670360	-11.87	-432.216	-12.281	-613.722	-11.646	-678.856	-9.862	-389.197	0.411	-0.224	-2.008	-0.607
716693	-11.968	-436.72	-9.917	-613.934	-14.074	-683.01	-10.288	-393.652	-2.051	2.106	-1.68	-0.541667
716688	-12.281	-436.715	-10.969	-617.178	-13.612	-684.629	-11.326	-396.198	-1.312	1.331	-0.955	-0.312
669663	-11.263	-435.784	-9.849	-615.276	-13.802	-684.588	-9.954	-393.155	-1.414	2.539	-1.309	-0.0613333
